# Supplementary material for: Phospholipid tail asymmetry allows cellular adaptation to anoxic environments
Source: J Biol Chem. 2023 Aug 9;299(9):105134. doi: 10.1016/j.jbc.2023.105134 (PMC10482748; doi:10.1016/j.jbc.2023.105134)
Supplement: Supporting Tables S1–S4 [file mmc2.xlsx]

## Sheet: tableS1
class	S.j. wild type_aerobic (mol percentage mean) n=3	SD_S.j. wild type_aerobic	S.j. wild type_anaerobic (mol percentage mean)	SD_S.j. wild type_anaerobic n=3
Cer	0.375594	0.0437409	2.7431	0.028816
CL	0.288069	0.00655324	0.32551	0.0282632
DAG	10.1692	2.74602	17.2041	0.899636
EE	6.54369	1.12739	0	0
Erg	4.44619	0.278141	0.391942	0.0311709
IPC	0.112266	0.00413788	0.352761	0.0124823
LPA	0.0404917	0.00864216	0.13589	0.00878059
LPC	0.558842	0.032817	0.874473	0.0290089
LPE	0.392694	0.0624394	0.643094	0.0460478
LPI	0.670664	0.181641	1.35942	0.0710524
LPS	0.141971	0.0344168	0.638258	0.0633508
MIPC	2.20757	0.0233875	1.99518	0.120167
PA	1.84243	0.0776993	8.9982	0.51081
PC	18.4276	0.4943	18.4971	0.461647
PE	10.1021	0.5848	7.08846	0.208187
PG	0.00620094	0.00221032	0.0160669	0.00447512
PI	17.5671	1.13563	21.4584	1.09582
PS	3.70664	0.258747	4.31708	0.299273
TAG	22.4003	3.17447	12.9608	0.737692

## Sheet: tableS2
feature	class	structuralcategory	functionalcategory	totallength	totaldb	totaloh	S.j. wild type_aerobic (mol percentage mean) n=3	SD_S.j. wild type_aerobic	S.j. wild type_anaerobic (mol percentage mean)	SD_S.j. wild type_anaerobic n=3
Cer 32:0;2	Cer	SL	MEM	32	0	2	0.0032047	0.00015011	0.0108871	0.000855839
Cer 34:0;2	Cer	SL	MEM	34	0	2	0.0226097	0.00359141	0.129964	0.0149498
Cer 34:0;3	Cer	SL	MEM	34	0	3	0.00503959	0.000402911	0	0
Cer 36:0;2	Cer	SL	MEM	36	0	2	0.052477	0.00800444	2.02719	0.0332839
Cer 36:0;3	Cer	SL	MEM	36	0	3	0.00757751	0.00109659	0.0151849	0.00260677
Cer 38:0;2	Cer	SL	MEM	38	0	2	0.007063	0.00114666	0.0602826	0.00305271
Cer 40:0;2	Cer	SL	MEM	40	0	2	0.00329625	0.000715805	0.00505052	0.000726141
Cer 42:0;2	Cer	SL	MEM	42	0	2	0.0728142	0.013865	0.0138446	0.0010404
Cer 42:0;4	Cer	SL	MEM	42	0	4	0.00556939	0.000730528	0.00384202	0.000656469
Cer 44:0;2	Cer	SL	MEM	44	0	2	0.00877861	0.00180856	0.346883	0.0089705
Cer 44:0;3	Cer	SL	MEM	44	0	3	0.0189943	0.00410244	0.0439711	0.00164925
Cer 44:0;4	Cer	SL	MEM	44	0	4	0.142652	0.0270192	0.0132331	0.000700249
Cer 46:0;2	Cer	SL	MEM	46	0	2	0	0	0.0605486	0.00145092
Cer 46:0;3	Cer	SL	MEM	46	0	3	0.0028586	0.00123574	0.00596541	0.000590645
Cer 46:0;4	Cer	SL	MEM	46	0	4	0.0161398	0.00281565	0	0.00167392
CL 58:0;0	CL	GPL	MEM	58	0	0	0.124273	0.0053701	0.184439	0.0107229
CL 58:1;0	CL	GPL	MEM	58	1	0	0	0.00399975	0	0
CL 58:2;0	CL	GPL	MEM	58	2	0	0	0.00504025	0	0
CL 60:0;0	CL	GPL	MEM	60	0	0	0.0245183	0.00279168	0.121568	0.0258058
CL 60:1;0	CL	GPL	MEM	60	1	0	0.0127751	0.00215836	0	0
CL 60:2;0	CL	GPL	MEM	60	2	0	0.0101407	0.00143358	0	0
CL 62:1;0	CL	GPL	MEM	62	1	0	0.0177927	0.00166853	0	0
CL 62:2;0	CL	GPL	MEM	62	2	0	0.0321818	0.000647178	0	0
CL 64:2;0	CL	GPL	MEM	64	2	0	0.02722	0.00189703	0	0
CL 64:3;0	CL	GPL	MEM	64	3	0	0	0.00353906	0	0
CL 66:1;0	CL	GPL	MEM	66	1	0	0.00472893	0.00116585	0	0
CL 66:2;0	CL	GPL	MEM	66	2	0	0.00990624	0.00190147	0	0
DAG 10:0;0_16:0;0	DAG	GL	MEM	26	0	0	1.67857	0.749442	6.73096	0.288498
DAG 10:0;0_16:1;0	DAG	GL	MEM	26	1	0	0.039778	0.012659	0	0
DAG 10:0;0_17:0;0	DAG	GL	MEM	27	0	0	0.0197865	0.00180071	0.0516979	0.00711598
DAG 10:0;0_18:0;0	DAG	GL	MEM	28	0	0	2.46232	0.455898	5.21028	0.373983
DAG 10:0;0_18:1;0	DAG	GL	MEM	28	1	0	0.57431	0.197143	0	0
DAG 10:0;0_18:2;0	DAG	GL	MEM	28	2	0	0.144028	0.0227907	0	0
DAG 10:0;0_20:0;0	DAG	GL	MEM	30	0	0	0.0792394	0.0199326	0.100012	0.00869708
DAG 10:0;0_20:1;0	DAG	GL	MEM	30	1	0	0.0207996	0.00870422	0	0
DAG 10:0;0_24:0;0	DAG	GL	MEM	34	0	0	0	0.140415	0.31642	0.0396722
DAG 11:0;0_16:0;0	DAG	GL	MEM	27	0	0	0.00794999	0.00271026	0.0887611	0.0143103
DAG 11:0;0_18:0;0	DAG	GL	MEM	29	0	0	0	0.00816671	0.0776888	0.0126082
DAG 12:0;0_14:0;0	DAG	GL	MEM	26	0	0	0.0652715	0.0351321	0.0809688	0.0131414
DAG 12:0;0_15:0;0	DAG	GL	MEM	27	0	0	0.00732288	0.00163902	0.00425521	0.000669691
DAG 12:0;0_16:0;0	DAG	GL	MEM	28	0	0	0.223819	0.0920354	0.924414	0.0749011
DAG 12:0;0_16:1;0	DAG	GL	MEM	28	1	0	0	0.00138108	0	0
DAG 12:0;0_17:0;0	DAG	GL	MEM	29	0	0	0	0	0.00772797	0.0014506
DAG 12:0;0_17:1;0	DAG	GL	MEM	29	1	0	0	0	0	0
DAG 12:0;0_18:0;0	DAG	GL	MEM	30	0	0	0.350332	0.0499477	0.801825	0.0741615
DAG 12:0;0_18:1;0	DAG	GL	MEM	30	1	0	0.167346	0.0582324	0	0
DAG 12:0;0_18:2;0	DAG	GL	MEM	30	2	0	0.0708831	0.0110858	0	0
DAG 12:0;0_20:0;0	DAG	GL	MEM	32	0	0	0.0252749	0.00635362	0.0221794	0.00220144
DAG 12:0;0_20:1;0	DAG	GL	MEM	32	1	0	0.00556713	0.0023629	0	0
DAG 12:0;0_22:0;0	DAG	GL	MEM	34	0	0	0	0.00342307	0	0.00185777
DAG 12:0;0_24:0;0	DAG	GL	MEM	36	0	0	0	0	0.113956	0.0280051
DAG 14:0;0_14:0;0	DAG	GL	MEM	28	0	0	0	0.00611486	0.0316224	0.00590902
DAG 14:0;0_15:0;0	DAG	GL	MEM	29	0	0	0	0.00155143	0.0035806	0.0011593
DAG 14:0;0_16:0;0	DAG	GL	MEM	30	0	0	0.0272071	0.0110796	0.268271	0.0540767
DAG 14:0;0_16:1;0	DAG	GL	MEM	30	1	0	0	0.00084747	0	0
DAG 14:0;0_18:0;0	DAG	GL	MEM	32	0	0	0.052881	0.0108035	0.222614	0.0331713
DAG 14:0;0_18:1;0	DAG	GL	MEM	32	1	0	0.0841247	0.0317042	0	0
DAG 14:0;0_18:2;0	DAG	GL	MEM	32	2	0	0.0682289	0.0135449	0	0
DAG 16:0;0_16:0;0	DAG	GL	MEM	32	0	0	0	0	0.466913	0.208436
DAG 16:0;0_16:1;0	DAG	GL	MEM	32	1	0	0.00831031	0.00335136	0	0
DAG 16:0;0_17:0;0	DAG	GL	MEM	33	0	0	0	0	0	0.0244872
DAG 16:0;0_17:1;0	DAG	GL	MEM	33	1	0	0	0	0	0.00602078
DAG 16:0;0_18:0;0	DAG	GL	MEM	34	0	0	0	0	0.691115	0.210577
DAG 16:0;0_18:1;0	DAG	GL	MEM	34	1	0	0.424755	0.143566	0.13058	0.0206357
DAG 16:0;0_18:2;0	DAG	GL	MEM	34	2	0	0.628812	0.111858	0	0.0204298
DAG 16:0;0_20:0;0	DAG	GL	MEM	36	0	0	0	0	0	0.0102027
DAG 16:0;0_20:1;0	DAG	GL	MEM	36	1	0	0	0	0	0.000722489
DAG 18:0;0_18:0;0	DAG	GL	MEM	36	0	0	0.11402	0.0286812	0.169009	0.0434146
DAG 18:0;0_18:1;0	DAG	GL	MEM	36	1	0	0.307134	0.0509113	0.0796107	0.0394337
DAG 18:0;0_18:2;0	DAG	GL	MEM	36	2	0	0.356476	0.0153433	0	0.0121475
DAG 18:0;0_20:0;0	DAG	GL	MEM	38	0	0	0	0	0	0
DAG 18:0;0_20:1;0	DAG	GL	MEM	38	1	0	0	0	0	0
DAG 18:1;0_18:1;0	DAG	GL	MEM	36	2	0	0.42055	0.129984	0	0.00944809
DAG 18:1;0_18:2;0	DAG	GL	MEM	36	3	0	0.696029	0.173572	0	0
DAG 18:1;0_18:3;0	DAG	GL	MEM	36	4	0	0.0205745	0.00643134	0	0
DAG 18:1;0_19:1;0	DAG	GL	MEM	37	2	0	0	0	0	0
DAG 18:1;0_20:0;0	DAG	GL	MEM	38	1	0	0	0.0203594	0	0
DAG 18:1;0_20:1;0	DAG	GL	MEM	38	2	0	0	0	0	0
DAG 18:1;0_22:0;0	DAG	GL	MEM	40	1	0	0	0	0	0.0611092
DAG 18:1;0_24:0;0	DAG	GL	MEM	42	1	0	0.116413	0.047792	0.0601866	0.00998553
DAG 18:2;0_18:2;0	DAG	GL	MEM	36	4	0	0.142188	0.0207913	0	0
DAG 18:2;0_20:0;0	DAG	GL	MEM	38	2	0	0	0	0	0
DAG 18:2;0_24:0;0	DAG	GL	MEM	42	2	0	0.235288	0.0537354	0	0
EE 10:0;0	EE	STE	STO	10	0	0	0	0.0548382	0	0
EE 12:0;0	EE	STE	STO	12	0	0	0.772237	0.0032867	0	0
EE 14:0;0	EE	STE	STO	14	0	0	0.141105	0.00563175	0	0
EE 16:0;0	EE	STE	STO	16	0	0	0.120112	0.0293117	0	0
EE 18:1;0	EE	STE	STO	18	1	0	4.2506	0.894397	0	0
EE 18:2;0	EE	STE	STO	18	2	0	0.801522	0.101154	0	0
EE 18:3;0	EE	STE	STO	18	3	0	0	0.155045	0	0
EE 20:0;0	EE	STE	STO	20	0	0	0	0.0869256	0	0
Erg	Erg	ST	MEM	28	3	0	4.4376	0.278141	0.390702	0.0311709
IPC 38:0;2	IPC	SL	MEM	38	0	2	0.00542724	0.000156469	0.0366522	0.00515074
IPC 44:0;2	IPC	SL	MEM	44	0	2	0	0	0.249256	0.0094633
IPC 44:0;3	IPC	SL	MEM	44	0	3	0.0350892	0.0047356	0.0563681	0.00256792
IPC 44:0;4	IPC	SL	MEM	44	0	4	0.06806	0.00679117	0	0.00390671
IPC 44:0;5	IPC	SL	MEM	44	0	5	0	0	0	0
IPC 46:0;3	IPC	SL	MEM	46	0	3	0	0	0	0
IPC 46:0;4	IPC	SL	MEM	46	0	4	0	0.00215272	0	0
LPA 16:0;0	LPA	GPL	LYS	16	0	0	0.00916065	0.00275855	0.0499935	0.0052411
LPA 16:1;0	LPA	GPL	LYS	16	1	0	0	0	0	0
LPA 18:0;0	LPA	GPL	LYS	18	0	0	0.011695	0.00101408	0.0548168	0.00190532
LPA 18:1;0	LPA	GPL	LYS	18	1	0	0.00493792	0.00124302	0.00502198	0.000690032
LPA 18:2;0	LPA	GPL	LYS	18	2	0	0	0.00107697	0	0
LPA 20:1;0	LPA	GPL	LYS	20	1	0	0	0	0	0
LPA 20:2;0	LPA	GPL	LYS	20	2	0	0	0	0	0
LPA 24:0;0	LPA	GPL	LYS	24	0	0	0.00750496	0.00222305	0.0168591	0.00236988
LPA 26:0;0	LPA	GPL	LYS	26	0	0	0.00458699	0.00144278	0.00856965	0.00138163
LPC 10:0;0	LPC	GPL	LYS	10	0	0	0.048272	0.00584502	0.152098	0.0112717
LPC 14:1;0	LPC	GPL	LYS	14	1	0	0	0	0	0
LPC 16:0;0	LPC	GPL	LYS	16	0	0	0.203907	0.0256326	0.362415	0.0258474
LPC 16:1;0	LPC	GPL	LYS	16	1	0	0	0	0	0
LPC 18:0;0	LPC	GPL	LYS	18	0	0	0.10607	0.0114128	0.358187	0.0178591
LPC 18:1;0	LPC	GPL	LYS	18	1	0	0.128716	0.0157717	0	0
LPC 18:2;0	LPC	GPL	LYS	18	2	0	0.0678294	0.00894487	0	0
LPC 22:1;0	LPC	GPL	LYS	22	1	0	0	0	0	0
LPE 16:0;0	LPE	GPL	LYS	16	0	0	0.094518	0.0227882	0.237659	0.0257222
LPE 16:1;0	LPE	GPL	LYS	16	1	0	0	0	0	0
LPE 18:0;0	LPE	GPL	LYS	18	0	0	0.0663244	0.0057311	0.263671	0.0233704
LPE 18:1;0	LPE	GPL	LYS	18	1	0	0.130398	0.0290219	0.0106623	0.000958816
LPE 18:2;0	LPE	GPL	LYS	18	2	0	0.0417105	0.000508895	0	0
LPE 20:0;0	LPE	GPL	LYS	20	0	0	0.00719822	0.000316855	0.0182787	0.000471396
LPE 20:1;0	LPE	GPL	LYS	20	1	0	0.0104921	0.00181764	0	0
LPE 20:2;0	LPE	GPL	LYS	20	2	0	0	0.00203026	0	0
LPE 24:0;0	LPE	GPL	LYS	24	0	0	0.0205909	0.00222802	0.0742658	0.0024509
LPE 26:0;0	LPE	GPL	LYS	26	0	0	0.0140579	0.00147941	0.0360403	0.00146808
LPG 10:0;0	LPG	GPL	LYS	10	0	0	0	0.000443061	0	0
LPG 16:0;0	LPG	GPL	LYS	16	0	0	0	0	0	0
LPG 20:2;0	LPG	GPL	LYS	20	2	0	0	0	0	0
LPI 10:0;0	LPI	GPL	LYS	10	0	0	0.213996	0.0998368	0.500389	0.0419305
LPI 12:0;0	LPI	GPL	LYS	12	0	0	0.0322307	0.0107482	0.113055	0.00514977
LPI 16:0;0	LPI	GPL	LYS	16	0	0	0.151084	0.0303097	0.332914	0.0222886
LPI 16:1;0	LPI	GPL	LYS	16	1	0	0	0	0	0
LPI 18:0;0	LPI	GPL	LYS	18	0	0	0.228502	0.0395364	0.4071	0.0544144
LPI 18:1;0	LPI	GPL	LYS	18	1	0	0	0.00690006	0	0
LPI 18:2;0	LPI	GPL	LYS	18	2	0	0.00736369	0.00128825	0	0
LPI 20:0;0	LPI	GPL	LYS	20	0	0	0	0.00107066	0	0
LPS 10:0;0	LPS	GPL	LYS	10	0	0	0.0535144	0.0271507	0.26654	0.0196215
LPS 12:0;0	LPS	GPL	LYS	12	0	0	0.00883186	0.00289149	0.0494424	0.00920918
LPS 16:0;0	LPS	GPL	LYS	16	0	0	0.0214005	0.00554221	0.0553391	0.00663145
LPS 16:1;0	LPS	GPL	LYS	16	1	0	0	0	0	0
LPS 18:0;0	LPS	GPL	LYS	18	0	0	0.0410277	0.00362651	0.172142	0.010739
LPS 18:1;0	LPS	GPL	LYS	18	1	0	0.00533068	0.000462104	0	0
LPS 18:2;0	LPS	GPL	LYS	18	2	0	0.00461337	0.00153798	0	0
LPS 20:2;0	LPS	GPL	LYS	20	2	0	0	0	0	0
LPS 26:0;0	LPS	GPL	LYS	26	0	0	0	0	0.0904126	0.0181401
MIPC 36:0;2	MIPC	SL	MEM	36	0	2	0.0625089	0.0353137	1.80489	0.105523
MIPC 36:0;3	MIPC	SL	MEM	36	0	3	0	0	0.00797746	0.000833486
MIPC 36:0;4	MIPC	SL	MEM	36	0	4	0.0283233	0.005591	0	0
MIPC 36:0;5	MIPC	SL	MEM	36	0	5	0	0.00425619	0.00745982	0.000839895
MIPC 38:0;2	MIPC	SL	MEM	38	0	2	0	0	0.0136636	0.00139043
MIPC 38:0;3	MIPC	SL	MEM	38	0	3	0	0	0	0
MIPC 38:0;4	MIPC	SL	MEM	38	0	4	0	0.00276058	0	0
MIPC 42:0;4	MIPC	SL	MEM	42	0	4	0.0439274	0.000650287	0	0.00111359
MIPC 44:0;3	MIPC	SL	MEM	44	0	3	0.111141	0.0106808	0.0798993	0.0066053
MIPC 44:0;4	MIPC	SL	MEM	44	0	4	1.78286	0.0440122	0.0641409	0.00663316
MIPC 44:0;5	MIPC	SL	MEM	44	0	5	0	0	0	0
MIPC 46:0;3	MIPC	SL	MEM	46	0	3	0.0103539	0.000240036	0.00754941	0.000735919
MIPC 46:0;4	MIPC	SL	MEM	46	0	4	0.147677	0.0031425	0.00473988	0.000951706
MIPC 48:0;2	MIPC	SL	MEM	48	0	2	0	0	0	0
MIPC 48:0;4	MIPC	SL	MEM	48	0	4	0	0.00226531	0	0
PA 10:0;0_14:0;0	PA	GPL	MEM	24	0	0	0.0403739	0.00569739	0	0.124124
PA 10:0;0_15:0;0	PA	GPL	MEM	25	0	0	0	0	0.0262993	0.00353945
PA 10:0;0_16:0;0	PA	GPL	MEM	26	0	0	0.449708	0.0449567	3.89092	0.443482
PA 10:0;0_16:1;0	PA	GPL	MEM	26	1	0	0	0.00508304	0	0
PA 10:0;0_17:0;0	PA	GPL	MEM	27	0	0	0	0.0035151	0.0386011	0.0234538
PA 10:0;0_18:0;0	PA	GPL	MEM	28	0	0	0.390477	0.0554965	2.28099	0.119439
PA 10:0;0_18:1;0	PA	GPL	MEM	28	1	0	0.124626	0.00966963	0.215486	0.0254968
PA 10:0;0_18:2;0	PA	GPL	MEM	28	2	0	0.0182668	0.00324043	0	0
PA 10:0;0_20:0;0	PA	GPL	MEM	30	0	0	0.00251736	0.0004238	0.0313584	0.00244746
PA 10:0;0_20:1;0	PA	GPL	MEM	30	1	0	0.0346344	0.00153914	0	0
PA 10:0;0_22:0;0	PA	GPL	MEM	32	0	0	0.00159141	0.000115806	0.0286374	0.00741238
PA 10:0;0_22:1;0	PA	GPL	MEM	32	1	0	0	0.00126467	0	0
PA 10:0;0_24:0;0	PA	GPL	MEM	34	0	0	0.0287261	0.00263664	0.134196	0.00846754
PA 10:0;0_24:1;0	PA	GPL	MEM	34	1	0	0	0	0	0
PA 10:0;0_25:0;0	PA	GPL	MEM	35	0	0	0	0	0	0
PA 10:0;0_26:0;0	PA	GPL	MEM	36	0	0	0.00770356	0.00119929	0.0454841	0.00178954
PA 10:1;0_18:0;0	PA	GPL	MEM	28	1	0	0	0	0	0.00797851
PA 11:0;0_16:0;0	PA	GPL	MEM	27	0	0	0	0	0	0.0281392
PA 11:0;0_18:0;0	PA	GPL	MEM	29	0	0	0	0	0.0213159	0.000482108
PA 12:0;0_12:0;0	PA	GPL	MEM	24	0	0	0.00649406	0.001973	0	0.007006
PA 12:0;0_14:0;0	PA	GPL	MEM	26	0	0	0.00539331	0.000913022	0	0.00756086
PA 12:0;0_15:0;0	PA	GPL	MEM	27	0	0	0	0.000754122	0	0.00125108
PA 12:0;0_16:0;0	PA	GPL	MEM	28	0	0	0.0689902	0.00631401	0.523283	0.0242778
PA 12:0;0_16:1;0	PA	GPL	MEM	28	1	0	0	0.000381537	0	0
PA 12:0;0_17:0;0	PA	GPL	MEM	29	0	0	0	0	0.0103105	0.000124592
PA 12:0;0_18:0;0	PA	GPL	MEM	30	0	0	0.00578292	0.00190088	0.0754085	0.00585553
PA 12:0;0_18:1;0	PA	GPL	MEM	30	1	0	0.0244958	0.00262192	0.12799	0.0132248
PA 12:0;0_18:2;0	PA	GPL	MEM	30	2	0	0.015057	0.000807436	0	0
PA 12:0;0_20:0;0	PA	GPL	MEM	32	0	0	0.00236275	0.000128693	0.0312335	0.00357245
PA 12:0;0_20:1;0	PA	GPL	MEM	32	1	0	0	0.000965032	0	0
PA 12:0;0_22:0;0	PA	GPL	MEM	34	0	0	0	0	0	0.00674992
PA 12:0;0_23:0;0	PA	GPL	MEM	35	0	0	0	0	0	0
PA 12:0;0_24:0;0	PA	GPL	MEM	36	0	0	0.00640747	0.00134837	0.0290491	0.00477555
PA 12:0;0_26:0;0	PA	GPL	MEM	38	0	0	0	0.00368885	0.0239259	0.0141946
PA 13:0;0_18:1;0	PA	GPL	MEM	31	1	0	0	0	0	0
PA 14:0;0_14:0;0	PA	GPL	MEM	28	0	0	0.00206069	0.000462706	0.00998605	0.0019599
PA 14:0;0_16:0;0	PA	GPL	MEM	30	0	0	0.0582893	0.0123409	0.308029	0.0140203
PA 14:0;0_16:1;0	PA	GPL	MEM	30	1	0	0	0	0	0
PA 14:0;0_17:1;0	PA	GPL	MEM	31	1	0	0	0.000129274	0	0
PA 14:0;0_18:0;0	PA	GPL	MEM	32	0	0	0.00410396	0.000136646	0.0768013	0.012659
PA 14:0;0_18:1;0	PA	GPL	MEM	32	1	0	0.00359823	0.00090333	0	0
PA 14:0;0_18:2;0	PA	GPL	MEM	32	2	0	0	0.0037489	0	0
PA 14:0;0_20:0;0	PA	GPL	MEM	34	0	0	0	0.000403209	0	0.00409218
PA 14:0;0_22:0;0	PA	GPL	MEM	36	0	0	0	0	0	0
PA 14:0;0_24:0;0	PA	GPL	MEM	38	0	0	0	0.00126517	0	0.00315754
PA 14:0;0_26:0;0	PA	GPL	MEM	40	0	0	0	0	0	0.00231025
PA 15:0;0_17:0;0	PA	GPL	MEM	32	0	0	0	0	0	0.000136477
PA 16:0;0_16:0;0	PA	GPL	MEM	32	0	0	0.00146862	0.000372611	0.11387	0.0572942
PA 16:0;0_16:1;0	PA	GPL	MEM	32	1	0	0.00458584	0.00115118	0	0
PA 16:0;0_18:0;0	PA	GPL	MEM	34	0	0	0	0.0120312	0.218525	0.0570576
PA 16:0;0_18:1;0	PA	GPL	MEM	34	1	0	0.0604656	0.00898958	0.0958968	0.0133108
PA 16:0;0_18:2;0	PA	GPL	MEM	34	2	0	0.085785	0.00743355	0	0.0477346
PA 16:0;0_20:0;0	PA	GPL	MEM	36	0	0	0	0	0.016502	0.00422455
PA 16:0;0_22:0;0	PA	GPL	MEM	38	0	0	0	0	0	0.012336
PA 16:0;0_24:0;0	PA	GPL	MEM	40	0	0	0	0	0.0407232	0.00916158
PA 16:0;0_26:0;0	PA	GPL	MEM	42	0	0	0	0	0	0
PA 16:1;0_18:0;0	PA	GPL	MEM	34	1	0	0	0	0	0
PA 16:1;0_18:1;0	PA	GPL	MEM	34	2	0	0	0.0019742	0	0
PA 17:0;0_17:1;0	PA	GPL	MEM	34	1	0	0	0.000261	0	0
PA 17:0;0_18:0;0	PA	GPL	MEM	35	0	0	0	0	0	0
PA 17:0;0_19:0;0	PA	GPL	MEM	36	0	0	0.000921788	9.84902e-05	0	0
PA 17:1;0_17:1;0	PA	GPL	MEM	34	2	0	0	0	0	0
PA 18:0;0_18:0;0	PA	GPL	MEM	36	0	0	0.00356713	0.000248005	0.0262549	0.00331979
PA 18:0;0_18:1;0	PA	GPL	MEM	36	1	0	0.0270496	0.0042145	0.0380301	0.00628427
PA 18:0;0_18:2;0	PA	GPL	MEM	36	2	0	0.0344346	0.0071052	0	0
PA 18:0;0_20:0;0	PA	GPL	MEM	38	0	0	0	0	0	0.00339722
PA 18:0;0_24:0;0	PA	GPL	MEM	42	0	0	0	0	0	0
PA 18:1;0_18:1;0	PA	GPL	MEM	36	2	0	0.0531476	0.0105479	0	0
PA 18:1;0_18:2;0	PA	GPL	MEM	36	3	0	0.0795568	0.0029114	0	0
PA 18:1;0_24:0;0	PA	GPL	MEM	42	1	0	0.0276137	0.00646511	0.0696547	0.0058789
PA 18:1;0_26:0;0	PA	GPL	MEM	44	1	0	0.0196534	0.00365547	0.0673865	0.00443095
PA 18:2;0_18:2;0	PA	GPL	MEM	36	4	0	0.0118891	0.00242506	0	0
PA 18:2;0_24:0;0	PA	GPL	MEM	42	2	0	0.0435042	0.00574211	0	0
PA 18:2;0_26:0;0	PA	GPL	MEM	44	2	0	0.0354007	0.00467858	0	0
PA 22:1;0_22:1;0	PA	GPL	MEM	44	2	0	0	0.000314398	0	0
PC 10:0;0_12:0;0	PC	GPL	MEM	22	0	0	0	0	0	0
PC 10:0;0_14:0;0	PC	GPL	MEM	24	0	0	0.219274	0.0530991	0.549415	0.0716741
PC 10:0;0_14:1;0	PC	GPL	MEM	24	1	0	0	0.0614207	0	0.0463964
PC 10:0;0_15:0;0	PC	GPL	MEM	25	0	0	0.0834423	0.0065494	0.170708	0.00722378
PC 10:0;0_16:0;0	PC	GPL	MEM	26	0	0	4.11278	0.227583	8.32641	0.244034
PC 10:0;0_16:1;0	PC	GPL	MEM	26	1	0	0	0.00102027	0	0
PC 10:0;0_17:0;0	PC	GPL	MEM	27	0	0	0.0852774	0.0178607	0.107035	0.0144081
PC 10:0;0_17:1;0	PC	GPL	MEM	27	1	0	0	0	0	0
PC 10:0;0_18:0;0	PC	GPL	MEM	28	0	0	3.90404	0.571358	5.01368	0.493105
PC 10:0;0_18:1;0	PC	GPL	MEM	28	1	0	0.796987	0.0837692	0	0.00745119
PC 10:0;0_18:2;0	PC	GPL	MEM	28	2	0	0.121735	0.0178009	0	0
PC 10:0;0_19:0;0	PC	GPL	MEM	29	0	0	0	0.00313199	0	0
PC 10:0;0_20:0;0	PC	GPL	MEM	30	0	0	0.0708973	0.00536882	0.0589043	0.00346395
PC 10:0;0_22:0;0	PC	GPL	MEM	32	0	0	0.0149851	0.000934881	0.0235814	0.000950905
PC 10:0;0_23:0;0	PC	GPL	MEM	33	0	0	0	0	0	0
PC 10:0;0_24:0;0	PC	GPL	MEM	34	0	0	0.0964682	0.0191958	0.0795951	0.0152909
PC 10:0;0_24:1;0	PC	GPL	MEM	34	1	0	0	0.00681338	0	0
PC 10:0;0_25:0;0	PC	GPL	MEM	35	0	0	0	0.000386553	0	0
PC 10:0;0_26:0;0	PC	GPL	MEM	36	0	0	0.0451891	0.00861251	0.046854	0.0078
PC 10:1;0_16:0;0	PC	GPL	MEM	26	1	0	0	0	0	0.000291296
PC 11:0;0_14:0;0	PC	GPL	MEM	25	0	0	0	0	0	0
PC 11:0;0_16:0;0	PC	GPL	MEM	27	0	0	0.0305364	0.00290642	0.105616	0.0147301
PC 11:0;0_18:0;0	PC	GPL	MEM	29	0	0	0.0147135	0.00142265	0.027315	0.00394475
PC 11:0;0_18:1;0	PC	GPL	MEM	29	1	0	0	0.00587939	0	0
PC 12:0;0_12:0;0	PC	GPL	MEM	24	0	0	0.0299524	0.00636365	0.0377311	0.0117285
PC 12:0;0_14:0;0	PC	GPL	MEM	26	0	0	0	0.013155	0	0.0118105
PC 12:0;0_14:1;0	PC	GPL	MEM	26	1	0	0.0876672	0.0111447	0	0.00854572
PC 12:0;0_15:0;0	PC	GPL	MEM	27	0	0	0.0231663	0.00197622	0.0303116	0.000789236
PC 12:0;0_16:0;0	PC	GPL	MEM	28	0	0	0.528123	0.022806	0.885641	0.0839039
PC 12:0;0_16:1;0	PC	GPL	MEM	28	1	0	0	0.00192202	0	0
PC 12:0;0_17:0;0	PC	GPL	MEM	29	0	0	0.0138207	0.000675592	0.0126103	0.000161295
PC 12:0;0_18:0;0	PC	GPL	MEM	30	0	0	0.374296	0.0696922	0.556038	0.0611434
PC 12:0;0_18:2;0	PC	GPL	MEM	30	2	0	0.160947	0.0218887	0	0
PC 12:0;0_20:0;0	PC	GPL	MEM	32	0	0	0.00872107	0.00137235	0.0117119	0.000938784
PC 12:0;0_20:1;0	PC	GPL	MEM	32	1	0	0	0.00246774	0	0
PC 12:0;0_22:0;0	PC	GPL	MEM	34	0	0	0	0.00161648	0	0
PC 12:0;0_24:0;0	PC	GPL	MEM	36	0	0	0.02266	0.00650645	0.0264467	0.00480018
PC 12:0;0_26:0;0	PC	GPL	MEM	38	0	0	0.0463218	0.0140618	0.0508974	0.0190702
PC 12:1;0_16:0;0	PC	GPL	MEM	28	1	0	0	0	0	0
PC 13:0;0_16:0;0	PC	GPL	MEM	29	0	0	0	0	0.0310318	0.00051276
PC 13:0;0_17:0;0	PC	GPL	MEM	30	0	0	0	0.00119457	0.00259931	0.000849488
PC 13:0;0_18:0;0	PC	GPL	MEM	31	0	0	0	0	0.00688695	0.00061904
PC 13:0;0_18:1;0	PC	GPL	MEM	31	1	0	0	0	0	0
PC 13:0;0_24:0;0	PC	GPL	MEM	37	0	0	0	0	0.0151239	0.00102406
PC 13:0;0_26:0;0	PC	GPL	MEM	39	0	0	0	0	0.0157556	0.00414766
PC 14:0;0_14:0;0	PC	GPL	MEM	28	0	0	0	0	0	0.00943839
PC 14:0;0_14:1;0	PC	GPL	MEM	28	1	0	0	0.00190225	0	0.00193314
PC 14:0;0_15:0;0	PC	GPL	MEM	29	0	0	0	0.00091328	0	0.000974837
PC 14:0;0_16:0;0	PC	GPL	MEM	30	0	0	0.0544764	0.00187822	0.172474	0.0244919
PC 14:0;0_17:0;0	PC	GPL	MEM	31	0	0	0	0	0	0.00156611
PC 14:0;0_18:0;0	PC	GPL	MEM	32	0	0	0.0291232	0.00315037	0.100272	0.0100247
PC 14:0;0_18:1;0	PC	GPL	MEM	32	1	0	0.0855144	0.0093939	0	0
PC 14:0;0_18:2;0	PC	GPL	MEM	32	2	0	0.121567	0.00985553	0	0
PC 14:0;0_20:0;0	PC	GPL	MEM	34	0	0	0	0	0.00293904	0.000428503
PC 14:0;0_22:0;0	PC	GPL	MEM	36	0	0	0	0	0	0
PC 14:0;0_24:0;0	PC	GPL	MEM	38	0	0	0.023262	0.00466609	0.0505483	0.0144115
PC 14:0;0_26:0;0	PC	GPL	MEM	40	0	0	0	0.00476314	0.836363	0.070962
PC 14:1;0_14:1;0	PC	GPL	MEM	28	2	0	0.00322546	0.00257157	0	0
PC 14:1;0_16:1;0	PC	GPL	MEM	30	2	0	0	0	0	0
PC 14:1;0_18:0;0	PC	GPL	MEM	32	1	0	0.00773983	0.00114001	0	0
PC 14:1;0_18:1;0	PC	GPL	MEM	32	2	0	0.0485859	0.0173321	0	0
PC 14:1;0_18:2;0	PC	GPL	MEM	32	3	0	0	0	0	0
PC 14:1;0_19:0;0	PC	GPL	MEM	33	1	0	0	0	0	0
PC 15:0;0_16:0;0	PC	GPL	MEM	31	0	0	0	0	0.0081102	0.00118607
PC 15:0;0_16:1;0	PC	GPL	MEM	31	1	0	0	0	0	0
PC 15:0;0_17:0;0	PC	GPL	MEM	32	0	0	0	0.00191942	0.0045679	0.000960922
PC 15:0;0_18:0;0	PC	GPL	MEM	33	0	0	0	0	0	0
PC 15:0;0_18:1;0	PC	GPL	MEM	33	1	0	0.0249925	0.00299991	0	0
PC 15:0;0_18:2;0	PC	GPL	MEM	33	2	0	0.0348985	0.00394153	0	0
PC 15:0;0_24:0;0	PC	GPL	MEM	39	0	0	0	0.0134961	0.0333135	0.00175707
PC 15:0;0_26:0;0	PC	GPL	MEM	41	0	0	0	0	0.0101629	0.0014844
PC 16:0;0_16:0;0	PC	GPL	MEM	32	0	0	0.0428274	0.00171815	0.290041	0.113583
PC 16:0;0_16:1;0	PC	GPL	MEM	32	1	0	0.0285208	0.00658565	0	0
PC 16:0;0_16:2;0	PC	GPL	MEM	32	2	0	0	0.00260088	0	0
PC 16:0;0_17:0;0	PC	GPL	MEM	33	0	0	0	0	0	0
PC 16:0;0_17:1;0	PC	GPL	MEM	33	1	0	0	0.00317938	0	0
PC 16:0;0_17:2;0	PC	GPL	MEM	33	2	0	0	0	0	0
PC 16:0;0_18:0;0	PC	GPL	MEM	34	0	0	0.101426	0.00947225	0.219888	0.0450561
PC 16:0;0_18:1;0	PC	GPL	MEM	34	1	0	0.932499	0.131689	0.086396	0.0057477
PC 16:0;0_18:2;0	PC	GPL	MEM	34	2	0	1.41078	0.0494994	0.0232277	0.00323524
PC 16:0;0_19:1;0	PC	GPL	MEM	35	1	0	0	0	0	0
PC 16:0;0_20:0;0	PC	GPL	MEM	36	0	0	0	0	0.0173095	0.0020721
PC 16:0;0_20:1;0	PC	GPL	MEM	36	1	0	0	0.00159184	0	0
PC 16:0;0_20:2;0	PC	GPL	MEM	36	2	0	0	0	0	0
PC 16:0;0_22:0;0	PC	GPL	MEM	38	0	0	0	0	0	0.0467653
PC 16:0;0_24:0;0	PC	GPL	MEM	40	0	0	0.248311	0.0204172	0	0
PC 16:0;0_26:0;0	PC	GPL	MEM	42	0	0	0.195105	0.0206817	0	0
PC 16:1;0_16:1;0	PC	GPL	MEM	32	2	0	0	0	0	0
PC 16:1;0_17:0;0	PC	GPL	MEM	33	1	0	0	0	0	0
PC 16:1;0_17:1;0	PC	GPL	MEM	33	2	0	0	0	0	0
PC 16:1;0_18:0;0	PC	GPL	MEM	34	1	0	0.0208078	0.00283416	0.0136337	0.00063482
PC 16:1;0_18:1;0	PC	GPL	MEM	34	2	0	0.0199832	0.00479648	0	0
PC 16:1;0_18:2;0	PC	GPL	MEM	34	3	0	0	0.00570441	0	0
PC 16:1;0_24:0;0	PC	GPL	MEM	40	1	0	0	0.00212805	0	0
PC 16:1;0_26:0;0	PC	GPL	MEM	42	1	0	0	0	0	0
PC 17:0;0_17:0;0	PC	GPL	MEM	34	0	0	0.00259475	0.000661416	0.00347629	0.00101228
PC 17:0;0_17:1;0	PC	GPL	MEM	34	1	0	0	0	0	0.00110972
PC 17:0;0_18:0;0	PC	GPL	MEM	35	0	0	0	0.00534959	0	0
PC 17:0;0_18:1;0	PC	GPL	MEM	35	1	0	0	0.0056953	0	0
PC 17:0;0_18:2;0	PC	GPL	MEM	35	2	0	0.0168748	0.00244234	0	0
PC 17:0;0_20:0;0	PC	GPL	MEM	37	0	0	0	0	0.0159879	0.00346711
PC 17:0;0_21:0;0	PC	GPL	MEM	38	0	0	0	0	0	0
PC 17:0;0_22:0;0	PC	GPL	MEM	39	0	0	0	0	0	0.00563453
PC 17:0;0_24:0;0	PC	GPL	MEM	41	0	0	0.0243099	0.00100047	0.043664	0.004964
PC 17:0;0_25:0;0	PC	GPL	MEM	42	0	0	0	0	0	0
PC 17:1;0_18:0;0	PC	GPL	MEM	35	1	0	0	0.000376861	0	0
PC 17:1;0_18:1;0	PC	GPL	MEM	35	2	0	0.00951093	0.000775123	0	0
PC 17:1;0_18:2;0	PC	GPL	MEM	35	3	0	0	0.0277745	0	0.0206946
PC 18:0;0_18:0;0	PC	GPL	MEM	36	0	0	0.0570767	0.00999124	0.0272109	0.00496109
PC 18:0;0_18:1;0	PC	GPL	MEM	36	1	0	0.265872	0.0831372	0.0345082	0.00304654
PC 18:0;0_18:2;0	PC	GPL	MEM	36	2	0	0.408479	0.110936	0	0
PC 18:0;0_20:0;0	PC	GPL	MEM	38	0	0	0	0.013909	0	0.0177721
PC 18:0;0_22:0;0	PC	GPL	MEM	40	0	0	0	0	0	0
PC 18:0;0_24:0;0	PC	GPL	MEM	42	0	0	0.191116	0.00750607	0	0
PC 18:1;0_18:1;0	PC	GPL	MEM	36	2	0	0.69968	0.110018	0	0
PC 18:1;0_18:2;0	PC	GPL	MEM	36	3	0	1.1515	0.0689119	0	0
PC 18:1;0_20:1;0	PC	GPL	MEM	38	2	0	0.00923058	0.000518018	0	0
PC 18:1;0_22:0;0	PC	GPL	MEM	40	1	0	0	0.00666449	0	0
PC 18:1;0_23:0;0	PC	GPL	MEM	41	1	0	0	0	0	0
PC 18:1;0_24:0;0	PC	GPL	MEM	42	1	0	0.255721	0.0338576	0.0395031	0.00278548
PC 18:1;0_24:1;0	PC	GPL	MEM	42	2	0	0	0.00414332	0	0
PC 18:2;0_18:2;0	PC	GPL	MEM	36	4	0	0.237102	0.0292572	0	0
PC 18:2;0_20:0;0	PC	GPL	MEM	38	2	0	0.00521917	0.000923664	0	0
PC 18:2;0_20:1;0	PC	GPL	MEM	38	3	0	0.024872	0.00171455	0	0
PC 18:2;0_22:0;0	PC	GPL	MEM	40	2	0	0.0143032	0.00123406	0	0
PC 18:2;0_23:0;0	PC	GPL	MEM	41	2	0	0	0.00542158	0	0
PC 18:2;0_24:0;0	PC	GPL	MEM	42	2	0	0.382576	0.0403788	0	0
PC 20:0;0_20:0;0	PC	GPL	MEM	40	0	0	0	0	0	0
PE 10:0;0_15:0;0	PE	GPL	MEM	25	0	0	0.0191392	0.0053271	0.0239059	0.00492899
PE 10:0;0_16:0;0	PE	GPL	MEM	26	0	0	1.28961	0.265549	2.68205	0.122493
PE 10:0;0_16:1;0	PE	GPL	MEM	26	1	0	0	0.00748293	0	0
PE 10:0;0_17:0;0	PE	GPL	MEM	27	0	0	0.0412596	0.00483326	0.0228039	0.00184688
PE 10:0;0_18:0;0	PE	GPL	MEM	28	0	0	1.585	0.063707	1.69925	0.104502
PE 10:0;0_18:1;0	PE	GPL	MEM	28	1	0	0.51869	0.108124	0.023188	0.00781475
PE 10:0;0_18:2;0	PE	GPL	MEM	28	2	0	0.0673952	0.00311097	0	0
PE 10:0;0_19:0;0	PE	GPL	MEM	29	0	0	0	0	0	0.00327975
PE 10:0;0_20:0;0	PE	GPL	MEM	30	0	0	0.137001	0.0143662	0.122272	0.0109113
PE 10:0;0_20:1;0	PE	GPL	MEM	30	1	0	0.062512	0.00935396	0	0.00264663
PE 10:0;0_20:2;0	PE	GPL	MEM	30	2	0	0	0.00362977	0	0
PE 10:0;0_22:0;0	PE	GPL	MEM	32	0	0	0.0121336	0.0011424	0.0216227	0.00126029
PE 10:0;0_23:0;0	PE	GPL	MEM	33	0	0	0	0.00119941	0	0
PE 10:0;0_24:0;0	PE	GPL	MEM	34	0	0	0.26843	0.0424942	0.256415	0.0317004
PE 10:0;0_24:1;0	PE	GPL	MEM	34	1	0	0	0	0	0
PE 10:0;0_25:0;0	PE	GPL	MEM	35	0	0	0.0198785	0.000842963	0	0
PE 10:0;0_26:0;0	PE	GPL	MEM	36	0	0	0.156521	0.00432884	0.126777	0.0133829
PE 11:0;0_14:0;0	PE	GPL	MEM	25	0	0	0	0	0	0.00160662
PE 11:0;0_16:0;0	PE	GPL	MEM	27	0	0	0.0199181	0.00359569	0.0375722	0.00502652
PE 11:0;0_18:0;0	PE	GPL	MEM	29	0	0	0.035076	0.00627944	0.0208716	0.00255944
PE 11:0;0_18:1;0	PE	GPL	MEM	29	1	0	0.0208322	0.00421434	0	0
PE 11:0;0_20:0;0	PE	GPL	MEM	31	0	0	0	0	0	0
PE 11:0;0_20:1;0	PE	GPL	MEM	31	1	0	0	0.000314933	0	0
PE 11:0;0_24:0;0	PE	GPL	MEM	35	0	0	0	0.000976234	0	0.00445492
PE 11:0;0_26:0;0	PE	GPL	MEM	37	0	0	0	0.000714066	0	0
PE 12:0;0_13:0;0	PE	GPL	MEM	25	0	0	0	0	0	0
PE 12:0;0_14:0;0	PE	GPL	MEM	26	0	0	0.0220029	0.00145212	0.0156235	0.00511635
PE 12:0;0_15:0;0	PE	GPL	MEM	27	0	0	0.00503264	1.66265e-05	0.00208943	0.000260148
PE 12:0;0_16:0;0	PE	GPL	MEM	28	0	0	0.341898	0.0218404	0.488705	0.0227404
PE 12:0;0_16:1;0	PE	GPL	MEM	28	1	0	0	0.000968474	0	0
PE 12:0;0_17:0;0	PE	GPL	MEM	29	0	0	0.0108425	0.00137991	0	0.00135776
PE 12:0;0_17:1;0	PE	GPL	MEM	29	1	0	0	0	0	0
PE 12:0;0_18:0;0	PE	GPL	MEM	30	0	0	0.226739	0.0216522	0.204491	0.0190652
PE 12:0;0_18:1;0	PE	GPL	MEM	30	1	0	0.194306	0.0299341	0.00321812	0.000977752
PE 12:0;0_18:2;0	PE	GPL	MEM	30	2	0	0.0439062	0.00213641	0	0
PE 12:0;0_20:0;0	PE	GPL	MEM	32	0	0	0.0138442	0.00326076	0.0189804	0.00251873
PE 12:0;0_20:1;0	PE	GPL	MEM	32	1	0	0.0126685	0.00184878	0	0
PE 12:0;0_22:0;0	PE	GPL	MEM	34	0	0	0.00423504	0.000390889	0.00381428	0.000615722
PE 12:0;0_23:0;0	PE	GPL	MEM	35	0	0	0	0	0	0
PE 12:0;0_24:0;0	PE	GPL	MEM	36	0	0	0.0804958	0.00405547	0.055727	0.00892162
PE 12:0;0_25:0;0	PE	GPL	MEM	37	0	0	0.0144325	0.00157341	0	0
PE 12:0;0_26:0;0	PE	GPL	MEM	38	0	0	0.122415	0.0134078	0.0753246	0.0127361
PE 13:0;0_16:0;0	PE	GPL	MEM	29	0	0	0	0.00420216	0.00806198	0.000643916
PE 13:0;0_18:0;0	PE	GPL	MEM	31	0	0	0	0.00159018	0	0.00190819
PE 13:0;0_18:1;0	PE	GPL	MEM	31	1	0	0	0.00269418	0	0
PE 13:1;0_17:0;0	PE	GPL	MEM	30	1	0	0	0.000433169	0.000999673	0.000247152
PE 14:0;0_14:0;0	PE	GPL	MEM	28	0	0	0.0036335	0.000478267	0.00383026	0.00053841
PE 14:0;0_14:1;0	PE	GPL	MEM	28	1	0	0	0	0	0
PE 14:0;0_15:0;0	PE	GPL	MEM	29	0	0	0	0.0006234	0	0.000307841
PE 14:0;0_16:0;0	PE	GPL	MEM	30	0	0	0.019389	0.000715786	0.044885	0.00553811
PE 14:0;0_16:1;0	PE	GPL	MEM	30	1	0	0	0	0	0
PE 14:0;0_17:1;0	PE	GPL	MEM	31	1	0	0	0	0	0
PE 14:0;0_18:0;0	PE	GPL	MEM	32	0	0	0.0152323	0.00128742	0.0344725	0.00340227
PE 14:0;0_18:1;0	PE	GPL	MEM	32	1	0	0.0245055	0.00244008	0	0
PE 14:0;0_18:2;0	PE	GPL	MEM	32	2	0	0.0244677	0.000881342	0	0
PE 14:0;0_20:0;0	PE	GPL	MEM	34	0	0	0	0.000767099	0	0.00175933
PE 14:0;0_20:1;0	PE	GPL	MEM	34	1	0	0	0.00135956	0	0
PE 14:0;0_22:0;0	PE	GPL	MEM	36	0	0	0	0	0	0
PE 14:0;0_24:0;0	PE	GPL	MEM	38	0	0	0.0139125	0.000767337	0.0239316	0.00366543
PE 14:0;0_24:1;0	PE	GPL	MEM	38	1	0	0	0	0	0
PE 14:0;0_26:0;0	PE	GPL	MEM	40	0	0	0.00776341	0.00141266	0.00654452	0.00132406
PE 14:1;0_16:0;0	PE	GPL	MEM	30	1	0	0	0.00311173	0.0129649	0.00510377
PE 14:1;0_18:0;0	PE	GPL	MEM	32	1	0	0	0.00214497	0	0
PE 14:1;0_18:1;0	PE	GPL	MEM	32	2	0	0	0	0	0
PE 14:1;0_24:0;0	PE	GPL	MEM	38	1	0	0	0.00670717	0	0
PE 15:0;0_16:0;0	PE	GPL	MEM	31	0	0	0	0.00107419	0	0.00235349
PE 15:0;0_16:1;0	PE	GPL	MEM	31	1	0	0	0	0	0
PE 15:0;0_18:0;0	PE	GPL	MEM	33	0	0	0	0.000591086	0	0
PE 15:0;0_18:1;0	PE	GPL	MEM	33	1	0	0.00512602	0.00181694	0	0
PE 15:0;0_18:2;0	PE	GPL	MEM	33	2	0	0.065948	0.0250035	0	0
PE 15:0;0_24:0;0	PE	GPL	MEM	39	0	0	0	0	0	0
PE 15:1;0_18:1;0	PE	GPL	MEM	33	2	0	0	0	0	0
PE 16:0;0_16:0;0	PE	GPL	MEM	32	0	0	0.00682057	0.000867594	0.111643	0.0401924
PE 16:0;0_16:1;0	PE	GPL	MEM	32	1	0	0.0227415	0.00445581	0	0
PE 16:0;0_16:2;0	PE	GPL	MEM	32	2	0	0	0	0	0
PE 16:0;0_17:0;0	PE	GPL	MEM	33	0	0	0	0.00114914	0	0
PE 16:0;0_18:0;0	PE	GPL	MEM	34	0	0	0	0.00908679	0.118129	0.0303416
PE 16:0;0_18:1;0	PE	GPL	MEM	34	1	0	0.200235	0.0313944	0.0880378	0.00411098
PE 16:0;0_18:2;0	PE	GPL	MEM	34	2	0	0.425818	0.0268324	0.0369438	0.00208056
PE 16:0;0_20:0;0	PE	GPL	MEM	36	0	0	0	0	0.013393	0.00324485
PE 16:0;0_20:1;0	PE	GPL	MEM	36	1	0	0	0	0	0.00167384
PE 16:0;0_22:0;0	PE	GPL	MEM	38	0	0	0	0	0.0160566	0.00407474
PE 16:0;0_24:0;0	PE	GPL	MEM	40	0	0	0.0320881	0.00498319	0.0636984	0.00921508
PE 16:0;0_26:0;0	PE	GPL	MEM	42	0	0	0	0	0.0166852	0.00395124
PE 16:1;0_16:1;0	PE	GPL	MEM	32	2	0	0	0	0	0
PE 16:1;0_17:0;0	PE	GPL	MEM	33	1	0	0	0	0	0
PE 16:1;0_17:1;0	PE	GPL	MEM	33	2	0	0	0	0	0
PE 16:1;0_18:0;0	PE	GPL	MEM	34	1	0	0.041471	0.00314158	0.035073	0.00104867
PE 16:1;0_18:1;0	PE	GPL	MEM	34	2	0	0.0260498	0.00636902	0	0
PE 16:1;0_18:2;0	PE	GPL	MEM	34	3	0	0	0	0	0
PE 16:1;0_20:0;0	PE	GPL	MEM	36	1	0	0	0	0	0
PE 16:1;0_20:1;0	PE	GPL	MEM	36	2	0	0	0	0	0
PE 16:1;0_24:0;0	PE	GPL	MEM	40	1	0	0	0.00236008	0	0.00257439
PE 16:1;0_26:0;0	PE	GPL	MEM	42	1	0	0.00644402	0.000404187	0.0054437	0.000547308
PE 16:2;0_18:0;0	PE	GPL	MEM	34	2	0	0	0	0	0
PE 16:2;0_18:1;0	PE	GPL	MEM	34	3	0	0	0	0	0
PE 17:0;0_17:0;0	PE	GPL	MEM	34	0	0	0.0404159	0.0162002	0.0215903	0.00449807
PE 17:0;0_18:0;0	PE	GPL	MEM	35	0	0	0.00224206	0.000532716	0	0
PE 17:0;0_18:1;0	PE	GPL	MEM	35	1	0	0.00497922	0.000909163	0	0
PE 17:0;0_18:2;0	PE	GPL	MEM	35	2	0	0	0.044284	0	0
PE 17:1;0_17:1;0	PE	GPL	MEM	34	2	0	0	0	0.000427761	0.000118384
PE 17:1;0_18:0;0	PE	GPL	MEM	35	1	0	0.00313578	0.000382135	0	0
PE 17:1;0_18:1;0	PE	GPL	MEM	35	2	0	0.0168353	0.00434626	0	0.0136953
PE 17:1;0_18:2;0	PE	GPL	MEM	35	3	0	0.0143809	0.00399434	0	0
PE 17:1;0_20:2;0	PE	GPL	MEM	37	3	0	0	0	0	0
PE 18:0;0_18:0;0	PE	GPL	MEM	36	0	0	0.0128873	0.00184351	0.0163166	0.00184284
PE 18:0;0_18:1;0	PE	GPL	MEM	36	1	0	0.165546	0.0148697	0.0512192	0.00227486
PE 18:0;0_18:2;0	PE	GPL	MEM	36	2	0	0.282294	0.035315	0.0146532	0.00100489
PE 18:0;0_20:0;0	PE	GPL	MEM	38	0	0	0	0	0	0.00650227
PE 18:0;0_20:1;0	PE	GPL	MEM	38	1	0	0	0	0	0
PE 18:0;0_20:2;0	PE	GPL	MEM	38	2	0	0.0104269	0.00194945	0	0
PE 18:0;0_24:0;0	PE	GPL	MEM	42	0	0	0	0	0.00785038	0.00110258
PE 18:0;0_26:0;0	PE	GPL	MEM	44	0	0	0	0	0	0.00678281
PE 18:1;0_18:1;0	PE	GPL	MEM	36	2	0	0.751091	0.135736	0.00316511	0.000534074
PE 18:1;0_18:2;0	PE	GPL	MEM	36	3	0	0.921186	0.111024	0	0
PE 18:1;0_19:1;0	PE	GPL	MEM	37	2	0	0.021677	0.00260171	0	0
PE 18:1;0_20:0;0	PE	GPL	MEM	38	1	0	0	0	0	0
PE 18:1;0_20:1;0	PE	GPL	MEM	38	2	0	0.040618	0.00572142	0	0
PE 18:1;0_22:0;0	PE	GPL	MEM	40	1	0	0	0.00186904	0	0.0011103
PE 18:1;0_24:0;0	PE	GPL	MEM	42	1	0	0.224533	0.0322945	0.153144	0.00758019
PE 18:1;0_24:1;0	PE	GPL	MEM	42	2	0	0	0.00862893	0	0
PE 18:1;0_25:0;0	PE	GPL	MEM	43	1	0	0.0161508	0.000984276	0	0
PE 18:1;0_26:0;0	PE	GPL	MEM	44	1	0	0.187396	0.0225394	0.137145	0.0056489
PE 18:1;0_26:1;0	PE	GPL	MEM	44	2	0	0	0.00240348	0	0
PE 18:2;0_18:2;0	PE	GPL	MEM	36	4	0	0.121207	0.00869087	0	0
PE 18:2;0_19:1;0	PE	GPL	MEM	37	3	0	0.0229745	0.00244664	0	0
PE 18:2;0_20:0;0	PE	GPL	MEM	38	2	0	0	0	0	0
PE 18:2;0_20:1;0	PE	GPL	MEM	38	3	0	0.0727298	0.00873334	0	0
PE 18:2;0_22:0;0	PE	GPL	MEM	40	2	0	0.00670585	0.000973306	0	0
PE 18:2;0_24:0;0	PE	GPL	MEM	42	2	0	0.347406	0.0146192	0.0342325	0.00311482
PE 18:2;0_25:0;0	PE	GPL	MEM	43	2	0	0.0275865	0.00105294	0	0
PE 18:2;0_26:0;0	PE	GPL	MEM	44	2	0	0.30433	0.0150752	0.022683	0.00241879
PE 19:1;0_19:1;0	PE	GPL	MEM	38	2	0	0.00901214	0.00119573	0	0
PE 20:1;0_25:0;0	PE	GPL	MEM	45	1	0	0	0	0	0
PE 24:0;0_24:0;0	PE	GPL	MEM	48	0	0	0	0.00785188	0	0
PG 10:0;0_16:0;0	PG	GPL	MEM	26	0	0	0	0.00225341	0.01001	0.000583292
PG 10:0;0_18:0;0	PG	GPL	MEM	28	0	0	0.00337178	0.000418004	0	0.00285933
PG 12:0;0_14:0;0	PG	GPL	MEM	26	0	0	0	0	0	0.00016189
PG 12:0;0_16:0;0	PG	GPL	MEM	28	0	0	0.00115431	0.000164212	0	0.00119942
PG 13:0;0_13:0;0	PG	GPL	MEM	26	0	0	0	0	0.000126088	1.03549e-05
PG 14:0;0_14:0;0	PG	GPL	MEM	28	0	0	4.1129e-05	1.92201e-05	0	5.20851e-05
PG 15:0;0_16:1;0	PG	GPL	MEM	31	1	0	0	0	0	0
PG 16:0;0_18:1;0	PG	GPL	MEM	34	1	0	0	0	0	0
PG 16:0;0_18:2;0	PG	GPL	MEM	34	2	0	0	0	0	0
PG 16:1;0_18:0;0	PG	GPL	MEM	34	1	0	0	0	0	0
PG 17:2;0_18:1;0	PG	GPL	MEM	35	3	0	0	0	0	0
PG 18:2;0_24:0;0	PG	GPL	MEM	42	2	0	0	0	0	0
PI 10:0;0_10:0;0	PI	GPL	MEM	20	0	0	0.00523502	0.00146264	0	0
PI 10:0;0_12:0;0	PI	GPL	MEM	22	0	0	0.0179352	0.00444677	0	0.00365446
PI 10:0;0_14:0;0	PI	GPL	MEM	24	0	0	0.160053	0.0193312	0.31139	0.0484873
PI 10:0;0_15:0;0	PI	GPL	MEM	25	0	0	0.0261115	0.00164341	0.0349054	0.00171756
PI 10:0;0_16:0;0	PI	GPL	MEM	26	0	0	3.78499	0.15851	7.84572	0.654846
PI 10:0;0_16:1;0	PI	GPL	MEM	26	1	0	0	0.00636424	0	0
PI 10:0;0_17:0;0	PI	GPL	MEM	27	0	0	0.0429777	0.0100086	0.038702	0.00724146
PI 10:0;0_18:0;0	PI	GPL	MEM	28	0	0	6.05011	0.810467	6.45019	0.703933
PI 10:0;0_18:1;0	PI	GPL	MEM	28	1	0	0.275785	0.0142317	0.00779547	0.00280102
PI 10:0;0_18:2;0	PI	GPL	MEM	28	2	0	0.0514042	0.00680456	0	0
PI 10:0;0_19:0;0	PI	GPL	MEM	29	0	0	0.00171883	0.000198925	0	0.000886231
PI 10:0;0_20:0;0	PI	GPL	MEM	30	0	0	0.0269891	0.0028142	0	0.0121846
PI 10:0;0_20:1;0	PI	GPL	MEM	30	1	0	0.00786883	0.00157654	0	0.00247072
PI 10:0;0_20:2;0	PI	GPL	MEM	30	2	0	0	0.00124806	0	0
PI 10:0;0_22:0;0	PI	GPL	MEM	32	0	0	0.00594915	7.84116e-05	0	0.00446141
PI 10:0;0_22:1;0	PI	GPL	MEM	32	1	0	0	0.0011012	0	0
PI 10:0;0_23:0;0	PI	GPL	MEM	33	0	0	0	0	0	0
PI 10:0;0_24:0;0	PI	GPL	MEM	34	0	0	0.0190649	0.00256843	0.0422635	0.00251763
PI 10:0;0_24:1;0	PI	GPL	MEM	34	1	0	0	0.00164631	0	0
PI 10:0;0_25:0;0	PI	GPL	MEM	35	0	0	0	0	0	0
PI 10:0;0_26:0;0	PI	GPL	MEM	36	0	0	0.00661101	0.00115214	0.021979	0.00104552
PI 11:0;0_11:0;0	PI	GPL	MEM	22	0	0	0	0	0	0
PI 11:0;0_13:0;0	PI	GPL	MEM	24	0	0	0	0	0	0.0105165
PI 11:0;0_14:0;0	PI	GPL	MEM	25	0	0	0	0.00115995	0	0
PI 11:0;0_16:0;0	PI	GPL	MEM	27	0	0	0.0404875	0.00561788	0.188471	0.00743156
PI 11:0;0_17:1;0	PI	GPL	MEM	28	1	0	0	0	0	8.10474e-05
PI 11:0;0_18:0;0	PI	GPL	MEM	29	0	0	0.0229822	0.00322911	0.0691446	0.000732201
PI 11:0;0_20:0;0	PI	GPL	MEM	31	0	0	0	0	0	0.000119503
PI 12:0;0_12:0;0	PI	GPL	MEM	24	0	0	0.0220018	0.00406873	0.0201684	0.000941278
PI 12:0;0_13:0;0	PI	GPL	MEM	25	0	0	0	0.000659365	0	0.00354212
PI 12:0;0_14:0;0	PI	GPL	MEM	26	0	0	0.0255006	0.00434481	0	0.00778655
PI 12:0;0_15:0;0	PI	GPL	MEM	27	0	0	0.00637644	0.000258694	0.00240911	0.000147486
PI 12:0;0_16:0;0	PI	GPL	MEM	28	0	0	1.09281	0.0472423	2.08952	0.0223711
PI 12:0;0_16:1;0	PI	GPL	MEM	28	1	0	0	0.00199543	0	0.000367026
PI 12:0;0_17:0;0	PI	GPL	MEM	29	0	0	0.00569158	0.00096018	0.00468419	0.000628428
PI 12:0;0_17:1;0	PI	GPL	MEM	29	1	0	0	0	0	0
PI 12:0;0_18:0;0	PI	GPL	MEM	30	0	0	1.53486	0.129266	1.58876	0.132278
PI 12:0;0_18:1;0	PI	GPL	MEM	30	1	0	0.108513	0.00325761	0	0.00178501
PI 12:0;0_18:2;0	PI	GPL	MEM	30	2	0	0.0280856	0.00237113	0	0
PI 12:0;0_19:0;0	PI	GPL	MEM	31	0	0	0	8.40462e-05	0	0
PI 12:0;0_20:0;0	PI	GPL	MEM	32	0	0	0.00672705	0.000284118	0	0.00235032
PI 12:0;0_20:1;0	PI	GPL	MEM	32	1	0	0.00156985	0.000132078	0	0
PI 12:0;0_22:0;0	PI	GPL	MEM	34	0	0	0	0.00057749	0	0.000678271
PI 12:0;0_24:0;0	PI	GPL	MEM	36	0	0	0.00363038	0.000634633	0.0106748	0.000703439
PI 12:0;0_26:0;0	PI	GPL	MEM	38	0	0	0.00682343	0.00293619	0.00901268	0.00111348
PI 12:1;0_16:0;0	PI	GPL	MEM	28	1	0	0	0	0	0.00037147
PI 13:0;0_16:0;0	PI	GPL	MEM	29	0	0	0.0145629	0.00387448	0.0460207	0.000919444
PI 13:0;0_18:0;0	PI	GPL	MEM	31	0	0	0	0.00180463	0.0118103	0.000738113
PI 14:0;0_14:0;0	PI	GPL	MEM	28	0	0	0.0096466	0.00253276	0.0132984	0.00380548
PI 14:0;0_14:1;0	PI	GPL	MEM	28	1	0	0	0.000285667	0	0
PI 14:0;0_15:0;0	PI	GPL	MEM	29	0	0	0	0.00038349	0	0.000317819
PI 14:0;0_16:0;0	PI	GPL	MEM	30	0	0	0.0914164	0.0160826	0.366323	0.0420718
PI 14:0;0_16:1;0	PI	GPL	MEM	30	1	0	0	0.000536349	0	0
PI 14:0;0_17:0;0	PI	GPL	MEM	31	0	0	0	0	0	0.00107072
PI 14:0;0_17:1;0	PI	GPL	MEM	31	1	0	0	0	0	0
PI 14:0;0_18:0;0	PI	GPL	MEM	32	0	0	0.128378	0.00540857	0.267445	0.0212661
PI 14:0;0_18:1;0	PI	GPL	MEM	32	1	0	0.0212581	0.00208674	0.00117701	0.000277197
PI 14:0;0_18:2;0	PI	GPL	MEM	32	2	0	0.0145454	0.00228805	0	0
PI 14:0;0_20:0;0	PI	GPL	MEM	34	0	0	0	0.000433654	0.00247565	0.000236718
PI 14:0;0_22:0;0	PI	GPL	MEM	36	0	0	0	0	0	0
PI 14:0;0_24:0;0	PI	GPL	MEM	38	0	0	0	0.0010232	0.00528172	0.000595403
PI 14:0;0_26:0;0	PI	GPL	MEM	40	0	0	0	0.000344566	0	0.00121786
PI 14:1;0_14:1;0	PI	GPL	MEM	28	2	0	0	0.000131341	0	0
PI 14:1;0_16:0;0	PI	GPL	MEM	30	1	0	0.0041105	0.000919916	0	0.00284284
PI 14:1;0_18:0;0	PI	GPL	MEM	32	1	0	0.002449	0.000967075	0.00279998	0.000801779
PI 14:1;0_18:1;0	PI	GPL	MEM	32	2	0	0	0.000815751	0	0
PI 14:1;0_18:2;0	PI	GPL	MEM	32	3	0	0	0.00272671	0	0.00456966
PI 14:1;0_19:0;0	PI	GPL	MEM	33	1	0	0	0.000154998	0	0
PI 15:0;0_16:0;0	PI	GPL	MEM	31	0	0	0	0.000608302	0.00409563	0.00109986
PI 15:0;0_16:1;0	PI	GPL	MEM	31	1	0	0	0	0	0
PI 15:0;0_17:0;0	PI	GPL	MEM	32	0	0	0	0.000705249	0	0.00156205
PI 15:0;0_17:1;0	PI	GPL	MEM	32	1	0	0	0	0	0
PI 15:0;0_18:0;0	PI	GPL	MEM	33	0	0	0	0	0.00231631	0.000380542
PI 15:0;0_18:1;0	PI	GPL	MEM	33	1	0	0.00331161	0.000237693	0	0
PI 15:0;0_18:2;0	PI	GPL	MEM	33	2	0	0.003437	0.0019775	0	0
PI 16:0;0_16:0;0	PI	GPL	MEM	32	0	0	0.0626299	0.0264272	0.708822	0.308381
PI 16:0;0_16:1;0	PI	GPL	MEM	32	1	0	0.0131561	0.0035935	0.00701493	0.00125645
PI 16:0;0_16:2;0	PI	GPL	MEM	32	2	0	0.00263072	0.00129872	0	0
PI 16:0;0_17:0;0	PI	GPL	MEM	33	0	0	0	0	0.0101447	0.00208743
PI 16:0;0_17:1;0	PI	GPL	MEM	33	1	0	0.00256487	0.000993921	0	0
PI 16:0;0_17:2;0	PI	GPL	MEM	33	2	0	0	0.00142448	0	0
PI 16:0;0_18:0;0	PI	GPL	MEM	34	0	0	0.0861491	0.0243869	0.607584	0.208236
PI 16:0;0_18:1;0	PI	GPL	MEM	34	1	0	0.580907	0.0469777	0.138508	0.0111294
PI 16:0;0_18:2;0	PI	GPL	MEM	34	2	0	0.975382	0.167165	0.0301886	0.00114093
PI 16:0;0_20:0;0	PI	GPL	MEM	36	0	0	0	0.000716318	0.00797295	0.00137933
PI 16:0;0_20:1;0	PI	GPL	MEM	36	1	0	0	0.00150356	0	0.00308867
PI 16:0;0_20:2;0	PI	GPL	MEM	36	2	0	0	0	0	0
PI 16:0;0_22:0;0	PI	GPL	MEM	38	0	0	0	0.00134111	0.00821492	0.000862078
PI 16:0;0_24:0;0	PI	GPL	MEM	40	0	0	0	0.00179062	0.0183308	0.00261746
PI 16:0;0_26:0;0	PI	GPL	MEM	42	0	0	0	0	0	0.00305075
PI 16:1;0_16:1;0	PI	GPL	MEM	32	2	0	0	8.12126e-05	0	0
PI 16:1;0_17:0;0	PI	GPL	MEM	33	1	0	0	0	0	0
PI 16:1;0_18:0;0	PI	GPL	MEM	34	1	0	0.0170332	0.00453886	0.0132761	0.000620359
PI 16:1;0_18:1;0	PI	GPL	MEM	34	2	0	0	0.00650547	0	0
PI 16:1;0_18:2;0	PI	GPL	MEM	34	3	0	0	0	0	0
PI 16:1;0_26:0;0	PI	GPL	MEM	42	1	0	0	0	0	0
PI 17:0;0_17:0;0	PI	GPL	MEM	34	0	0	0	0.000229594	0.00299951	0.000278863
PI 17:0;0_17:1;0	PI	GPL	MEM	34	1	0	0	0	0	0.000900615
PI 17:0;0_18:0;0	PI	GPL	MEM	35	0	0	0	0	0	0
PI 17:0;0_18:1;0	PI	GPL	MEM	35	1	0	0.00335588	0.00063297	0	0
PI 17:0;0_18:2;0	PI	GPL	MEM	35	2	0	0.00971018	0.00352776	0	0
PI 17:0;0_19:0;0	PI	GPL	MEM	36	0	0	0	0	0	0.000417451
PI 17:0;0_23:0;0	PI	GPL	MEM	40	0	0	0	0	0	0.000425933
PI 17:0;0_25:0;0	PI	GPL	MEM	42	0	0	0	0	0	0
PI 17:1;0_17:1;0	PI	GPL	MEM	34	2	0	0	0	0.00105964	8.27382e-05
PI 17:1;0_18:0;0	PI	GPL	MEM	35	1	0	0.00290317	0.00104038	0	0
PI 17:1;0_18:1;0	PI	GPL	MEM	35	2	0	0.00150158	0.000358757	0	0
PI 17:1;0_19:2;0	PI	GPL	MEM	36	3	0	0	0.00031999	0	0
PI 17:2;0_18:0;0	PI	GPL	MEM	35	2	0	0	0.00172218	0	0
PI 18:0;0_18:0;0	PI	GPL	MEM	36	0	0	0.0220065	0.00196623	0.0421228	0.00432527
PI 18:0;0_18:1;0	PI	GPL	MEM	36	1	0	0.592177	0.0365774	0.0804764	0.00397489
PI 18:0;0_18:2;0	PI	GPL	MEM	36	2	0	0.86933	0.231162	0.0166907	0.00167616
PI 18:0;0_20:0;0	PI	GPL	MEM	38	0	0	0	0.0014962	0	0.00265566
PI 18:0;0_20:1;0	PI	GPL	MEM	38	1	0	0	0	0	0
PI 18:0;0_20:2;0	PI	GPL	MEM	38	2	0	0	0.00141243	0	0
PI 18:0;0_22:0;0	PI	GPL	MEM	40	0	0	0	0.000745981	0	0
PI 18:0;0_24:0;0	PI	GPL	MEM	42	0	0	0	0	0	0.00146821
PI 18:0;0_26:0;0	PI	GPL	MEM	44	0	0	0	0	0	0
PI 18:1;0_18:1;0	PI	GPL	MEM	36	2	0	0.112132	0.00583829	0.00104567	0.000190566
PI 18:1;0_18:2;0	PI	GPL	MEM	36	3	0	0.182589	0.0184139	0	0
PI 18:1;0_20:0;0	PI	GPL	MEM	38	1	0	0	0	0	0
PI 18:1;0_20:1;0	PI	GPL	MEM	38	2	0	0	0.000256661	0	0
PI 18:1;0_24:0;0	PI	GPL	MEM	42	1	0	0.0130599	0.00459705	0.0197203	0.00269084
PI 18:1;0_24:1;0	PI	GPL	MEM	42	2	0	0	0.00115622	0	0
PI 18:1;0_26:0;0	PI	GPL	MEM	44	1	0	0.00955245	0.00341683	0.0207486	0.00139608
PI 18:2;0_18:2;0	PI	GPL	MEM	36	4	0	0.0470649	0.00895314	0	0
PI 18:2;0_20:0;0	PI	GPL	MEM	38	2	0	0	0.000364256	0	0
PI 18:2;0_24:0;0	PI	GPL	MEM	42	2	0	0.0468348	0.00605237	0	0
PI 18:2;0_26:0;0	PI	GPL	MEM	44	2	0	0.0384146	0.00498447	0	0
PS 10:0;0_12:0;0	PS	GPL	MEM	22	0	0	0	0.00313133	0	0
PS 10:0;0_14:0;0	PS	GPL	MEM	24	0	0	0.0173299	0.00302165	0.0421819	0.00609835
PS 10:0;0_15:0;0	PS	GPL	MEM	25	0	0	0	0	0	0
PS 10:0;0_16:0;0	PS	GPL	MEM	26	0	0	0.618612	0.042469	1.53958	0.09398
PS 10:0;0_17:0;0	PS	GPL	MEM	27	0	0	0.0148078	0.00440164	0.0249823	0.00401978
PS 10:0;0_18:0;0	PS	GPL	MEM	28	0	0	1.03481	0.114947	1.41736	0.209788
PS 10:0;0_18:1;0	PS	GPL	MEM	28	1	0	0.0413027	0.00228778	0	0
PS 10:0;0_18:2;0	PS	GPL	MEM	28	2	0	0.00226211	0.000568107	0	0
PS 10:0;0_19:0;0	PS	GPL	MEM	29	0	0	0	0.00151168	0	0
PS 10:0;0_20:0;0	PS	GPL	MEM	30	0	0	0.00319275	0.000697686	0	0.00202223
PS 10:0;0_20:1;0	PS	GPL	MEM	30	1	0	0	0.00363156	0	0
PS 10:0;0_24:0;0	PS	GPL	MEM	34	0	0	0	0.000600144	0	0.00282206
PS 11:0;0_16:0;0	PS	GPL	MEM	27	0	0	0	0.0029774	0.0370091	0.00220286
PS 11:0;0_17:0;0	PS	GPL	MEM	28	0	0	0	0	0	0
PS 11:0;0_17:1;0	PS	GPL	MEM	28	1	0	0.00136072	7.44523e-05	0	0
PS 11:0;0_18:0;0	PS	GPL	MEM	29	0	0	0	0.00350167	0.0266333	0.00195027
PS 12:0;0_12:0;0	PS	GPL	MEM	24	0	0	0	0.000654573	0	0.000271792
PS 12:0;0_13:0;0	PS	GPL	MEM	25	0	0	0	0	0	0
PS 12:0;0_14:0;0	PS	GPL	MEM	26	0	0	0.00272036	0.000604831	0.00360797	0.00100597
PS 12:0;0_15:0;0	PS	GPL	MEM	27	0	0	0.00300672	0.000652357	0	0.00226225
PS 12:0;0_16:0;0	PS	GPL	MEM	28	0	0	0.179491	0.0135884	0.357409	0.0266052
PS 12:0;0_17:0;0	PS	GPL	MEM	29	0	0	0	0.00670799	0	0
PS 12:0;0_18:0;0	PS	GPL	MEM	30	0	0	0.224892	0.0228482	0.254478	0.0376048
PS 12:0;0_18:1;0	PS	GPL	MEM	30	1	0	0.0181262	0.00538627	0	0
PS 12:0;0_18:2;0	PS	GPL	MEM	30	2	0	0	0.00322629	0	0
PS 12:0;0_20:0;0	PS	GPL	MEM	32	0	0	0	0.000417514	0	0.000347535
PS 13:0;0_16:0;0	PS	GPL	MEM	29	0	0	0	0	0	0.0050459
PS 13:0;0_18:0;0	PS	GPL	MEM	31	0	0	0	0	0	0.0019408
PS 13:1;0_17:0;0	PS	GPL	MEM	30	1	0	0	0	0	0
PS 14:0;0_14:0;0	PS	GPL	MEM	28	0	0	0	0.000322921	0	0.000684271
PS 14:0;0_15:0;0	PS	GPL	MEM	29	0	0	0	0.000721666	0	0.000520648
PS 14:0;0_16:0;0	PS	GPL	MEM	30	0	0	0.0145487	0.000739587	0.0489675	0.00290377
PS 14:0;0_16:1;0	PS	GPL	MEM	30	1	0	0	0	0	0
PS 14:0;0_17:1;0	PS	GPL	MEM	31	1	0	0	0.000763777	0	0.00113441
PS 14:0;0_18:0;0	PS	GPL	MEM	32	0	0	0.0155251	0.00116621	0.0304257	0.00249779
PS 14:0;0_18:1;0	PS	GPL	MEM	32	1	0	0	0.0023526	0	0
PS 14:0;0_19:1;0	PS	GPL	MEM	33	1	0	0	0	0	0
PS 14:1;0_14:1;0	PS	GPL	MEM	28	2	0	0.00903692	0.00186916	0	0
PS 14:1;0_16:0;0	PS	GPL	MEM	30	1	0	0	0.00165297	0	0
PS 14:1;0_18:0;0	PS	GPL	MEM	32	1	0	0	0.00131636	0	0
PS 14:1;0_19:0;0	PS	GPL	MEM	33	1	0	0	0	0	0
PS 15:0;0_15:0;0	PS	GPL	MEM	30	0	0	0	0	0	0
PS 15:0;0_16:0;0	PS	GPL	MEM	31	0	0	0	0	0	0.00373991
PS 15:0;0_18:0;0	PS	GPL	MEM	33	0	0	0	0	0	0.0039385
PS 15:0;0_18:1;0	PS	GPL	MEM	33	1	0	0	0	0	0
PS 16:0;0_16:0;0	PS	GPL	MEM	32	0	0	0.00972532	0.00238664	0.10758	0.0347657
PS 16:0;0_16:1;0	PS	GPL	MEM	32	1	0	0	0.00227869	0	0
PS 16:0;0_17:1;0	PS	GPL	MEM	33	1	0	0	0	0	0
PS 16:0;0_18:0;0	PS	GPL	MEM	34	0	0	0.0113546	0.00165555	0.0945425	0.0224325
PS 16:0;0_18:1;0	PS	GPL	MEM	34	1	0	0.238187	0.0225162	0.142242	0.00723287
PS 16:0;0_18:2;0	PS	GPL	MEM	34	2	0	0.442363	0.0891749	0.0231353	0.0011852
PS 16:0;0_20:1;0	PS	GPL	MEM	36	1	0	0	0	0	0
PS 16:1;0_17:0;0	PS	GPL	MEM	33	1	0	0	0	0	0
PS 16:1;0_18:0;0	PS	GPL	MEM	34	1	0	0	0.00334785	0	0.00362399
PS 16:1;0_18:1;0	PS	GPL	MEM	34	2	0	0	0.00467345	0	0
PS 17:0;0_17:0;0	PS	GPL	MEM	34	0	0	0.000352345	3.91569e-05	0.000873719	6.91616e-05
PS 17:0;0_17:1;0	PS	GPL	MEM	34	1	0	0	0.000283283	0	0
PS 17:0;0_18:1;0	PS	GPL	MEM	35	1	0	0	0	0	0
PS 17:0;0_18:2;0	PS	GPL	MEM	35	2	0	0.00486111	0.00207219	0	0
PS 17:1;0_18:1;0	PS	GPL	MEM	35	2	0	0.00325192	0.00038429	0	0
PS 17:1;0_19:2;0	PS	GPL	MEM	36	3	0	0.000789275	0.000253377	0	0
PS 18:0;0_18:1;0	PS	GPL	MEM	36	1	0	0.254596	0.00816811	0.0925412	0.00566174
PS 18:0;0_18:2;0	PS	GPL	MEM	36	2	0	0.347509	0.0979895	0	0.00721378
PS 18:1;0_18:1;0	PS	GPL	MEM	36	2	0	0.0371332	0.00192717	0	0.000902091
PS 18:1;0_18:2;0	PS	GPL	MEM	36	3	0	0.0663012	0.0121758	0	0
TAG 34:0;0	TAG	GL	STO	34	0	0	0.703816	0.107841	0.265856	0.0116357
TAG 35:0;0	TAG	GL	STO	35	0	0	0	0.0118346	0	0
TAG 36:0;0	TAG	GL	STO	36	0	0	0.987337	0.192083	0.845223	0.0695917
TAG 36:1;0	TAG	GL	STO	36	1	0	0.221837	0.0287187	0	0
TAG 36:2;0	TAG	GL	STO	36	2	0	0	0	0	0
TAG 37:0;0	TAG	GL	STO	37	0	0	0.0327769	0.00559333	0.0312785	0.00342207
TAG 38:0;0	TAG	GL	STO	38	0	0	1.03766	0.205552	0.919825	0.135691
TAG 38:1;0	TAG	GL	STO	38	1	0	0.272179	0.0334581	0	0.00827709
TAG 38:2;0	TAG	GL	STO	38	2	0	0.116206	0.0269648	0	0
TAG 39:0;0	TAG	GL	STO	39	0	0	0.038811	0.00464943	0.028783	0.00416523
TAG 39:1;0	TAG	GL	STO	39	1	0	0	0	0	0
TAG 40:0;0	TAG	GL	STO	40	0	0	1.06138	0.113943	1.0162	0.118823
TAG 40:1;0	TAG	GL	STO	40	1	0	0.302532	0.0395901	0	0.00605635
TAG 40:2;0	TAG	GL	STO	40	2	0	0.174121	0.0404155	0	0
TAG 41:0;0	TAG	GL	STO	41	0	0	0.0680495	0.00497675	0.0575609	0.00176914
TAG 41:1;0	TAG	GL	STO	41	1	0	0.0120362	0.00127154	0	0
TAG 42:0;0	TAG	GL	STO	42	0	0	1.42618	0.0703934	3.27985	0.14907
TAG 42:1;0	TAG	GL	STO	42	1	0	0.501957	0.0208438	0.0267974	0.00201235
TAG 42:2;0	TAG	GL	STO	42	2	0	0.378177	0.0755572	0	0
TAG 42:3;0	TAG	GL	STO	42	3	0	0	0	0	0
TAG 43:0;0	TAG	GL	STO	43	0	0	0.0627835	0.0107612	0.0815447	0.00507879
TAG 43:1;0	TAG	GL	STO	43	1	0	0.0342592	0.00479586	0	0
TAG 43:2;0	TAG	GL	STO	43	2	0	0	0.0106931	0	0
TAG 44:0;0	TAG	GL	STO	44	0	0	1.50724	0.195299	3.08292	0.190542
TAG 44:1;0	TAG	GL	STO	44	1	0	1.16253	0.0347757	0.11287	0.00516408
TAG 44:2;0	TAG	GL	STO	44	2	0	0.838464	0.130933	0	0
TAG 44:3;0	TAG	GL	STO	44	3	0	0	0.128233	0	0
TAG 45:0;0	TAG	GL	STO	45	0	0	0.030661	0.00748032	0.056255	0.00764866
TAG 45:1;0	TAG	GL	STO	45	1	0	0	0.0139385	0	0
TAG 45:2;0	TAG	GL	STO	45	2	0	0	0	0	0
TAG 46:0;0	TAG	GL	STO	46	0	0	0.966325	0.244856	1.44124	0.194554
TAG 46:1;0	TAG	GL	STO	46	1	0	1.11931	0.153218	0	0.0536303
TAG 46:2;0	TAG	GL	STO	46	2	0	1.08651	0.184496	0.0350326	0.00376532
TAG 46:3;0	TAG	GL	STO	46	3	0	0.438493	0.0594017	0	0
TAG 46:4;0	TAG	GL	STO	46	4	0	0.104428	0.0256271	0	0
TAG 47:0;0	TAG	GL	STO	47	0	0	0.0182418	0.00609753	0.030296	0.00753264
TAG 47:1;0	TAG	GL	STO	47	1	0	0	0.0128206	0	0
TAG 47:2;0	TAG	GL	STO	47	2	0	0.0157317	0.00383757	0	0
TAG 48:0;0	TAG	GL	STO	48	0	0	0.237679	0.0477587	0.389807	0.0288382
TAG 48:1;0	TAG	GL	STO	48	1	0	0.364379	0.0408799	0.139193	0.00223519
TAG 48:2;0	TAG	GL	STO	48	2	0	0.441067	0.0745532	0	0.00968931
TAG 48:3;0	TAG	GL	STO	48	3	0	0.222308	0.0366	0	0
TAG 48:4;0	TAG	GL	STO	48	4	0	0.0750572	0.0189249	0	0
TAG 49:0;0	TAG	GL	STO	49	0	0	0.0168628	0.00655311	0	0.0106442
TAG 49:1;0	TAG	GL	STO	49	1	0	0	0.0141712	0	0
TAG 49:2;0	TAG	GL	STO	49	2	0	0.0248415	0.00672082	0	0
TAG 50:0;0	TAG	GL	STO	50	0	0	0.245645	0.037632	0.326184	0.0192772
TAG 50:1;0	TAG	GL	STO	50	1	0	0.340328	0.0347294	0.136802	0.010771
TAG 50:2;0	TAG	GL	STO	50	2	0	0.520242	0.0576756	0	0
TAG 50:3;0	TAG	GL	STO	50	3	0	0.228941	0.0287764	0	0
TAG 50:4;0	TAG	GL	STO	50	4	0	0.0929827	0.0124728	0	0
TAG 51:1;0	TAG	GL	STO	51	1	0	0	0.0128861	0	0
TAG 51:2;0	TAG	GL	STO	51	2	0	0.0271931	0.0122156	0	0
TAG 51:3;0	TAG	GL	STO	51	3	0	0.0230292	0.00673251	0	0
TAG 52:0;0	TAG	GL	STO	52	0	0	0.278529	0.0639717	0.247676	0.0279076
TAG 52:1;0	TAG	GL	STO	52	1	0	0.26068	0.0519633	0.0513925	0.0131068
TAG 52:2;0	TAG	GL	STO	52	2	0	0.665784	0.138122	0	0
TAG 52:3;0	TAG	GL	STO	52	3	0	0.647234	0.066916	0	0
TAG 52:4;0	TAG	GL	STO	52	4	0	0.251549	0.0328357	0	0
TAG 52:5;0	TAG	GL	STO	52	5	0	0	0.00622715	0	0
TAG 53:1;0	TAG	GL	STO	53	1	0	0	0.00730269	0	0
TAG 53:2;0	TAG	GL	STO	53	2	0	0	0.0129776	0	0
TAG 53:3;0	TAG	GL	STO	53	3	0	0	0.00657365	0	0
TAG 54:0;0	TAG	GL	STO	54	0	0	0.107566	0.0265414	0.102585	0.0159503
TAG 54:1;0	TAG	GL	STO	54	1	0	0	0.0608182	0.0221653	0.0071341
TAG 54:2;0	TAG	GL	STO	54	2	0	0.301381	0.0757398	0	0.00976456
TAG 54:3;0	TAG	GL	STO	54	3	0	0.497186	0.122132	0	0
TAG 54:4;0	TAG	GL	STO	54	4	0	0.429835	0.0691951	0	0.0119018
TAG 54:5;0	TAG	GL	STO	54	5	0	0.21142	0.035747	0	0.00621193
TAG 54:6;0	TAG	GL	STO	54	6	0	0.0404053	0.0108104	0	0
TAG 55:2;0	TAG	GL	STO	55	2	0	0	0	0	0
TAG 56:0;0	TAG	GL	STO	56	0	0	0.0295595	0.00995277	0.0378561	0.00619328
TAG 56:1;0	TAG	GL	STO	56	1	0	0.0497847	0.00678277	0	0
TAG 56:2;0	TAG	GL	STO	56	2	0	0.0615052	0.0137746	0	0
TAG 56:3;0	TAG	GL	STO	56	3	0	0.0294607	0.00472097	0	0
TAG 56:4;0	TAG	GL	STO	56	4	0	0	0.00753884	0	0
TAG 57:1;0	TAG	GL	STO	57	1	0	0	0	0	0
TAG 58:0;0	TAG	GL	STO	58	0	0	0	0	0	0.00892728
TAG 58:1;0	TAG	GL	STO	58	1	0	0.0343159	0.00535518	0	0
TAG 58:2;0	TAG	GL	STO	58	2	0	0.0751014	0.0141578	0	0
TAG 58:3;0	TAG	GL	STO	58	3	0	0.0173639	0.00501156	0	0
TAG 58:4;0	TAG	GL	STO	58	4	0	0	0.005759	0	0
TAG 59:2;0	TAG	GL	STO	59	2	0	0	0	0	0
TAG 60:0;0	TAG	GL	STO	60	0	0	0	0	0	0
TAG 60:1;0	TAG	GL	STO	60	1	0	0	0	0	0
TAG 60:2;0	TAG	GL	STO	60	2	0	0.0824503	0.021235	0	0
TAG 60:3;0	TAG	GL	STO	60	3	0	0.0559536	0.00958737	0	0
TAG 60:4;0	TAG	GL	STO	60	4	0	0.0211421	0.00545764	0	0

## Sheet: tableS3
class	S.j. wild type_aerobic (mol percentage mean) n=3	SD_S.j. wild type_aerobic	S.j. ole1del_aerobic (mol percentage mean)	SD_S.j. ole1del_aerobic n=3
Cer	0.375594	0.0535714	0.196739	0.0122255
CL	0.288069	0.00802605	0.168077	0.021236
DAG	10.1692	3.36318	17.9373	0.640008
EE	6.54369	1.38076	2.22757	0.313966
Erg	4.44619	0.340652	5.12203	0.195843
IPC	0.112266	0.00506785	0.129802	0.0184703
LPA	0.0404917	0.0105844	0.0767747	0.00632421
LPC	0.558842	0.0401925	0.543122	0.0673671
LPE	0.392694	0.0764724	0.515443	0.0144654
LPI	0.670664	0.222464	0.455565	0.0664804
LPS	0.141971	0.0421518	0.349928	0.0225697
MIPC	2.20757	0.0286437	1.90176	0.124402
PA	1.84243	0.0951618	6.27163	0.317026
PC	18.4276	0.605392	15.7089	0.397553
PE	10.1021	0.71623	10.5388	0.197127
PG	0.00620094	0.00270708	0.0551231	0.0105684
PI	17.5671	1.39085	28.1455	0.409281
PS	3.70664	0.316899	5.1699	0.0541295
TAG	22.4003	3.88791	4.48499	0.613962

## Sheet: tableS4
feature	class	structuralcategory	functionalcategory	totallength	totaldb	totaloh	S.j. wild type_aerobic (mol percentage mean) n=3	SD_S.j. wild type_aerobic	S.j. oledel_aerobic (mol percentage mean)	SD_S.j. ole1del_aerobic n=3
Cer 32:0;2	Cer	SL	MEM	32	0	2	0.0032047	0.00015011	0	0
Cer 34:0;2	Cer	SL	MEM	34	0	2	0.0226097	0.00359141	0.0127651	0.00138066
Cer 34:0;3	Cer	SL	MEM	34	0	3	0.00503959	0.000402911	0.00317665	0.000824923
Cer 36:0;2	Cer	SL	MEM	36	0	2	0.052477	0.00800444	0.0303841	0.00187759
Cer 36:0;3	Cer	SL	MEM	36	0	3	0.00757751	0.00109659	0	0
Cer 38:0;2	Cer	SL	MEM	38	0	2	0.007063	0.00114666	0	0.00164006
Cer 40:0;2	Cer	SL	MEM	40	0	2	0.00329625	0.000715805	0	0
Cer 42:0;2	Cer	SL	MEM	42	0	2	0.0728142	0.013865	0.036404	0.00221447
Cer 42:0;4	Cer	SL	MEM	42	0	4	0.00556939	0.000730528	0.00492015	0.00065321
Cer 44:0;2	Cer	SL	MEM	44	0	2	0.00877861	0.00180856	0.00390723	0.000248033
Cer 44:0;3	Cer	SL	MEM	44	0	3	0.0189943	0.00410244	0.0171101	0.000967748
Cer 44:0;4	Cer	SL	MEM	44	0	4	0.142652	0.0270192	0.0724463	0.00540698
Cer 46:0;2	Cer	SL	MEM	46	0	2	0	0	0	0
Cer 46:0;3	Cer	SL	MEM	46	0	3	0.0028586	0.00123574	0	0.00127038
Cer 46:0;4	Cer	SL	MEM	46	0	4	0.0161398	0.00281565	0.00857632	0.000466583
CL 58:0;0	CL	GPL	MEM	58	0	0	0.124273	0.0053701	0.119022	0.0118964
CL 58:1;0	CL	GPL	MEM	58	1	0	0	0.00399975	0	0
CL 58:2;0	CL	GPL	MEM	58	2	0	0	0.00504025	0	0
CL 60:0;0	CL	GPL	MEM	60	0	0	0.0245183	0.00279168	0.0393728	0.00388401
CL 60:1;0	CL	GPL	MEM	60	1	0	0.0127751	0.00215836	0	0
CL 60:2;0	CL	GPL	MEM	60	2	0	0.0101407	0.00143358	0	0
CL 62:1;0	CL	GPL	MEM	62	1	0	0.0177927	0.00166853	0	0
CL 62:2;0	CL	GPL	MEM	62	2	0	0.0321818	0.000647178	0	0
CL 64:2;0	CL	GPL	MEM	64	2	0	0.02722	0.00189703	0	0
CL 64:3;0	CL	GPL	MEM	64	3	0	0	0.00353906	0	0
CL 66:1;0	CL	GPL	MEM	66	1	0	0.00472893	0.00116585	0	0
CL 66:2;0	CL	GPL	MEM	66	2	0	0.00990624	0.00190147	0	0
DAG 10:0;0_16:0;0	DAG	GL	MEM	26	0	0	1.67857	0.749442	6.51547	0.250088
DAG 10:0;0_16:1;0	DAG	GL	MEM	26	1	0	0.039778	0.012659	0	0
DAG 10:0;0_17:0;0	DAG	GL	MEM	27	0	0	0.0197865	0.00180071	0.0484273	0.00406679
DAG 10:0;0_18:0;0	DAG	GL	MEM	28	0	0	2.46232	0.455898	7.11728	0.319759
DAG 10:0;0_18:1;0	DAG	GL	MEM	28	1	0	0.57431	0.197143	0	0
DAG 10:0;0_18:2;0	DAG	GL	MEM	28	2	0	0.144028	0.0227907	0	0
DAG 10:0;0_20:0;0	DAG	GL	MEM	30	0	0	0.0792394	0.0199326	0.161503	0.00914979
DAG 10:0;0_20:1;0	DAG	GL	MEM	30	1	0	0.0207996	0.00870422	0	0
DAG 10:0;0_24:0;0	DAG	GL	MEM	34	0	0	0	0.140415	0.942023	0.0311468
DAG 11:0;0_16:0;0	DAG	GL	MEM	27	0	0	0.00794999	0.00271026	0.0116857	0.000978584
DAG 11:0;0_18:0;0	DAG	GL	MEM	29	0	0	0	0.00816671	0.0219995	0.00298809
DAG 12:0;0_14:0;0	DAG	GL	MEM	26	0	0	0.0652715	0.0351321	0.337335	0.0163875
DAG 12:0;0_15:0;0	DAG	GL	MEM	27	0	0	0.00732288	0.00163902	0.0225268	0.000726882
DAG 12:0;0_16:0;0	DAG	GL	MEM	28	0	0	0.223819	0.0920354	0.558294	0.00755775
DAG 12:0;0_16:1;0	DAG	GL	MEM	28	1	0	0	0.00138108	0	0
DAG 12:0;0_17:0;0	DAG	GL	MEM	29	0	0	0	0	0.00681413	0.000722991
DAG 12:0;0_17:1;0	DAG	GL	MEM	29	1	0	0	0	0	0
DAG 12:0;0_18:0;0	DAG	GL	MEM	30	0	0	0.350332	0.0499477	0.714661	0.0050144
DAG 12:0;0_18:1;0	DAG	GL	MEM	30	1	0	0.167346	0.0582324	0	0
DAG 12:0;0_18:2;0	DAG	GL	MEM	30	2	0	0.0708831	0.0110858	0	0
DAG 12:0;0_20:0;0	DAG	GL	MEM	32	0	0	0.0252749	0.00635362	0.0433373	0.00116802
DAG 12:0;0_20:1;0	DAG	GL	MEM	32	1	0	0.00556713	0.0023629	0	0
DAG 12:0;0_22:0;0	DAG	GL	MEM	34	0	0	0	0.00342307	0.0165971	0.000294807
DAG 12:0;0_24:0;0	DAG	GL	MEM	36	0	0	0	0	0.464896	0.018512
DAG 14:0;0_14:0;0	DAG	GL	MEM	28	0	0	0	0.00611486	0.0797555	0.00649383
DAG 14:0;0_15:0;0	DAG	GL	MEM	29	0	0	0	0.00155143	0.00954709	0.000871398
DAG 14:0;0_16:0;0	DAG	GL	MEM	30	0	0	0.0272071	0.0110796	0.112246	0.00391229
DAG 14:0;0_16:1;0	DAG	GL	MEM	30	1	0	0	0.00084747	0	0
DAG 14:0;0_18:0;0	DAG	GL	MEM	32	0	0	0.052881	0.0108035	0.141775	0.00543627
DAG 14:0;0_18:1;0	DAG	GL	MEM	32	1	0	0.0841247	0.0317042	0	0
DAG 14:0;0_18:2;0	DAG	GL	MEM	32	2	0	0.0682289	0.0135449	0	0
DAG 16:0;0_16:0;0	DAG	GL	MEM	32	0	0	0	0	0	0.0322352
DAG 16:0;0_16:1;0	DAG	GL	MEM	32	1	0	0.00831031	0.00335136	0	0
DAG 16:0;0_17:0;0	DAG	GL	MEM	33	0	0	0	0	0	0
DAG 16:0;0_17:1;0	DAG	GL	MEM	33	1	0	0	0	0	0
DAG 16:0;0_18:0;0	DAG	GL	MEM	34	0	0	0	0	0	0.0532846
DAG 16:0;0_18:1;0	DAG	GL	MEM	34	1	0	0.424755	0.143566	0	0.0127474
DAG 16:0;0_18:2;0	DAG	GL	MEM	34	2	0	0.628812	0.111858	0	0
DAG 16:0;0_20:0;0	DAG	GL	MEM	36	0	0	0	0	0	0
DAG 16:0;0_20:1;0	DAG	GL	MEM	36	1	0	0	0	0	0
DAG 18:0;0_18:0;0	DAG	GL	MEM	36	0	0	0.11402	0.0286812	0.10362	0.0218509
DAG 18:0;0_18:1;0	DAG	GL	MEM	36	1	0	0.307134	0.0509113	0	0
DAG 18:0;0_18:2;0	DAG	GL	MEM	36	2	0	0.356476	0.0153433	0	0
DAG 18:0;0_20:0;0	DAG	GL	MEM	38	0	0	0	0	0	0
DAG 18:0;0_20:1;0	DAG	GL	MEM	38	1	0	0	0	0	0
DAG 18:1;0_18:1;0	DAG	GL	MEM	36	2	0	0.42055	0.129984	0	0
DAG 18:1;0_18:2;0	DAG	GL	MEM	36	3	0	0.696029	0.173572	0	0
DAG 18:1;0_18:3;0	DAG	GL	MEM	36	4	0	0.0205745	0.00643134	0	0
DAG 18:1;0_19:1;0	DAG	GL	MEM	37	2	0	0	0	0	0
DAG 18:1;0_20:0;0	DAG	GL	MEM	38	1	0	0	0.0203594	0	0
DAG 18:1;0_20:1;0	DAG	GL	MEM	38	2	0	0	0	0	0
DAG 18:1;0_22:0;0	DAG	GL	MEM	40	1	0	0	0	0	0
DAG 18:1;0_24:0;0	DAG	GL	MEM	42	1	0	0.116413	0.047792	0	0
DAG 18:2;0_18:2;0	DAG	GL	MEM	36	4	0	0.142188	0.0207913	0	0
DAG 18:2;0_20:0;0	DAG	GL	MEM	38	2	0	0	0	0	0
DAG 18:2;0_24:0;0	DAG	GL	MEM	42	2	0	0.235288	0.0537354	0	0
EE 10:0;0	EE	STE	STO	10	0	0	0	0.0548382	0	0
EE 12:0;0	EE	STE	STO	12	0	0	0.772237	0.0032867	0.142143	0.0210077
EE 14:0;0	EE	STE	STO	14	0	0	0.141105	0.00563175	0	0.0391226
EE 16:0;0	EE	STE	STO	16	0	0	0.120112	0.0293117	0.222859	0.020424
EE 18:1;0	EE	STE	STO	18	1	0	4.2506	0.894397	0	0
EE 18:2;0	EE	STE	STO	18	2	0	0.801522	0.101154	0	0
EE 18:3;0	EE	STE	STO	18	3	0	0	0.155045	0	0
EE 20:0;0	EE	STE	STO	20	0	0	0	0.0869256	0	0
Erg	Erg	ST	MEM	28	3	0	4.4376	0.278141	5.11955	0.159905
IPC 38:0;2	IPC	SL	MEM	38	0	2	0.00542724	0.000156469	0.0130234	0.00529476
IPC 44:0;2	IPC	SL	MEM	44	0	2	0	0	0	0
IPC 44:0;3	IPC	SL	MEM	44	0	3	0.0350892	0.0047356	0.0428332	0.00745657
IPC 44:0;4	IPC	SL	MEM	44	0	4	0.06806	0.00679117	0.065173	0.0034594
IPC 44:0;5	IPC	SL	MEM	44	0	5	0	0	0	0
IPC 46:0;3	IPC	SL	MEM	46	0	3	0	0	0	0
IPC 46:0;4	IPC	SL	MEM	46	0	4	0	0.00215272	0	0
LPA 16:0;0	LPA	GPL	LYS	16	0	0	0.00916065	0.00275855	0.0205421	0.00261478
LPA 16:1;0	LPA	GPL	LYS	16	1	0	0	0	0	0
LPA 18:0;0	LPA	GPL	LYS	18	0	0	0.011695	0.00101408	0.0492293	0.00192324
LPA 18:1;0	LPA	GPL	LYS	18	1	0	0.00493792	0.00124302	0	0
LPA 18:2;0	LPA	GPL	LYS	18	2	0	0	0.00107697	0	0
LPA 20:1;0	LPA	GPL	LYS	20	1	0	0	0	0	0
LPA 20:2;0	LPA	GPL	LYS	20	2	0	0	0	0	0
LPA 24:0;0	LPA	GPL	LYS	24	0	0	0.00750496	0.00222305	0.00672899	0.00101536
LPA 26:0;0	LPA	GPL	LYS	26	0	0	0.00458699	0.00144278	0	0
LPC 10:0;0	LPC	GPL	LYS	10	0	0	0.048272	0.00584502	0.0293005	0.00254994
LPC 14:1;0	LPC	GPL	LYS	14	1	0	0	0	0.015799	0.00573207
LPC 16:0;0	LPC	GPL	LYS	16	0	0	0.203907	0.0256326	0.248636	0.0227816
LPC 16:1;0	LPC	GPL	LYS	16	1	0	0	0	0	0
LPC 18:0;0	LPC	GPL	LYS	18	0	0	0.10607	0.0114128	0.225214	0.0193722
LPC 18:1;0	LPC	GPL	LYS	18	1	0	0.128716	0.0157717	0	0
LPC 18:2;0	LPC	GPL	LYS	18	2	0	0.0678294	0.00894487	0	0
LPC 22:1;0	LPC	GPL	LYS	22	1	0	0	0	0.0205861	0.0060379
LPE 16:0;0	LPE	GPL	LYS	16	0	0	0.094518	0.0227882	0.197521	0.00411678
LPE 16:1;0	LPE	GPL	LYS	16	1	0	0	0	0	0
LPE 18:0;0	LPE	GPL	LYS	18	0	0	0.0663244	0.0057311	0.196193	0.0044126
LPE 18:1;0	LPE	GPL	LYS	18	1	0	0.130398	0.0290219	0	0
LPE 18:2;0	LPE	GPL	LYS	18	2	0	0.0417105	0.000508895	0	0
LPE 20:0;0	LPE	GPL	LYS	20	0	0	0.00719822	0.000316855	0.0166606	0.000508116
LPE 20:1;0	LPE	GPL	LYS	20	1	0	0.0104921	0.00181764	0	0
LPE 20:2;0	LPE	GPL	LYS	20	2	0	0	0.00203026	0	0
LPE 24:0;0	LPE	GPL	LYS	24	0	0	0.0205909	0.00222802	0.0730123	0.00194688
LPE 26:0;0	LPE	GPL	LYS	26	0	0	0.0140579	0.00147941	0.0318687	0.00195413
LPG 10:0;0	LPG	GPL	LYS	10	0	0	0	0.000443061	0	0.000743622
LPG 16:0;0	LPG	GPL	LYS	16	0	0	0	0	0	0
LPG 20:2;0	LPG	GPL	LYS	20	2	0	0	0	0	0
LPI 10:0;0	LPI	GPL	LYS	10	0	0	0.213996	0.0998368	0.0990404	0.0127313
LPI 12:0;0	LPI	GPL	LYS	12	0	0	0.0322307	0.0107482	0.0150689	0.00188495
LPI 16:0;0	LPI	GPL	LYS	16	0	0	0.151084	0.0303097	0.125314	0.0135072
LPI 16:1;0	LPI	GPL	LYS	16	1	0	0	0	0	0
LPI 18:0;0	LPI	GPL	LYS	18	0	0	0.228502	0.0395364	0.213044	0.0262145
LPI 18:1;0	LPI	GPL	LYS	18	1	0	0	0.00690006	0	0
LPI 18:2;0	LPI	GPL	LYS	18	2	0	0.00736369	0.00128825	0	0
LPI 20:0;0	LPI	GPL	LYS	20	0	0	0	0.00107066	0	0
LPS 10:0;0	LPS	GPL	LYS	10	0	0	0.0535144	0.0271507	0.0468185	0.00461262
LPS 12:0;0	LPS	GPL	LYS	12	0	0	0.00883186	0.00289149	0.00420256	0.000281931
LPS 16:0;0	LPS	GPL	LYS	16	0	0	0.0214005	0.00554221	0.0831704	0.00601097
LPS 16:1;0	LPS	GPL	LYS	16	1	0	0	0	0	0
LPS 18:0;0	LPS	GPL	LYS	18	0	0	0.0410277	0.00362651	0.204107	0.00937529
LPS 18:1;0	LPS	GPL	LYS	18	1	0	0.00533068	0.000462104	0	0
LPS 18:2;0	LPS	GPL	LYS	18	2	0	0.00461337	0.00153798	0	0.00460037
LPS 20:2;0	LPS	GPL	LYS	20	2	0	0	0	0	0.0020111
LPS 26:0;0	LPS	GPL	LYS	26	0	0	0	0	0.00447052	0.00145812
MIPC 36:0;2	MIPC	SL	MEM	36	0	2	0.0625089	0.0353137	0.0530377	0.00506185
MIPC 36:0;3	MIPC	SL	MEM	36	0	3	0	0	0	0
MIPC 36:0;4	MIPC	SL	MEM	36	0	4	0.0283233	0.005591	0.0101043	0.00201265
MIPC 36:0;5	MIPC	SL	MEM	36	0	5	0	0.00425619	0	0.00261957
MIPC 38:0;2	MIPC	SL	MEM	38	0	2	0	0	0	0
MIPC 38:0;3	MIPC	SL	MEM	38	0	3	0	0	0	0
MIPC 38:0;4	MIPC	SL	MEM	38	0	4	0	0.00276058	0	0.00322336
MIPC 42:0;4	MIPC	SL	MEM	42	0	4	0.0439274	0.000650287	0.0381191	0.00200401
MIPC 44:0;3	MIPC	SL	MEM	44	0	3	0.111141	0.0106808	0.115207	0.00929501
MIPC 44:0;4	MIPC	SL	MEM	44	0	4	1.78286	0.0440122	1.55702	0.0783023
MIPC 44:0;5	MIPC	SL	MEM	44	0	5	0	0	0	0
MIPC 46:0;3	MIPC	SL	MEM	46	0	3	0.0103539	0.000240036	0.0109883	0.00111201
MIPC 46:0;4	MIPC	SL	MEM	46	0	4	0.147677	0.0031425	0.107768	0.00629056
MIPC 48:0;2	MIPC	SL	MEM	48	0	2	0	0	0	0
MIPC 48:0;4	MIPC	SL	MEM	48	0	4	0	0.00226531	0	0
PA 10:0;0_14:0;0	PA	GPL	MEM	24	0	0	0.0403739	0.00569739	0.260703	0.02324
PA 10:0;0_15:0;0	PA	GPL	MEM	25	0	0	0	0	0.0177204	0.00194522
PA 10:0;0_16:0;0	PA	GPL	MEM	26	0	0	0.449708	0.0449567	2.46765	0.138435
PA 10:0;0_16:1;0	PA	GPL	MEM	26	1	0	0	0.00508304	0	0.0056253
PA 10:0;0_17:0;0	PA	GPL	MEM	27	0	0	0	0.0035151	0.0170753	0.00405844
PA 10:0;0_18:0;0	PA	GPL	MEM	28	0	0	0.390477	0.0554965	1.96147	0.0582704
PA 10:0;0_18:1;0	PA	GPL	MEM	28	1	0	0.124626	0.00966963	0.0750096	0.0191925
PA 10:0;0_18:2;0	PA	GPL	MEM	28	2	0	0.0182668	0.00324043	0	0
PA 10:0;0_20:0;0	PA	GPL	MEM	30	0	0	0.00251736	0.0004238	0.023878	0.00139601
PA 10:0;0_20:1;0	PA	GPL	MEM	30	1	0	0.0346344	0.00153914	0	0
PA 10:0;0_22:0;0	PA	GPL	MEM	32	0	0	0.00159141	0.000115806	0.0217961	0.00150594
PA 10:0;0_22:1;0	PA	GPL	MEM	32	1	0	0	0.00126467	0	0
PA 10:0;0_24:0;0	PA	GPL	MEM	34	0	0	0.0287261	0.00263664	0.288821	0.0172946
PA 10:0;0_24:1;0	PA	GPL	MEM	34	1	0	0	0	0	0
PA 10:0;0_25:0;0	PA	GPL	MEM	35	0	0	0	0	0	0.00358074
PA 10:0;0_26:0;0	PA	GPL	MEM	36	0	0	0.00770356	0.00119929	0.130967	0.00505631
PA 10:1;0_18:0;0	PA	GPL	MEM	28	1	0	0	0	0	0
PA 11:0;0_16:0;0	PA	GPL	MEM	27	0	0	0	0	0	0.00445534
PA 11:0;0_18:0;0	PA	GPL	MEM	29	0	0	0	0	0	0
PA 12:0;0_12:0;0	PA	GPL	MEM	24	0	0	0.00649406	0.001973	0.0355482	0.00337948
PA 12:0;0_14:0;0	PA	GPL	MEM	26	0	0	0.00539331	0.000913022	0.0490071	0.00486301
PA 12:0;0_15:0;0	PA	GPL	MEM	27	0	0	0	0.000754122	0.00425914	0.000479919
PA 12:0;0_16:0;0	PA	GPL	MEM	28	0	0	0.0689902	0.00631401	0.291377	0.0128567
PA 12:0;0_16:1;0	PA	GPL	MEM	28	1	0	0	0.000381537	0	0
PA 12:0;0_17:0;0	PA	GPL	MEM	29	0	0	0	0	0	0
PA 12:0;0_18:0;0	PA	GPL	MEM	30	0	0	0.00578292	0.00190088	0.0508755	0.00257294
PA 12:0;0_18:1;0	PA	GPL	MEM	30	1	0	0.0244958	0.00262192	0	0
PA 12:0;0_18:2;0	PA	GPL	MEM	30	2	0	0.015057	0.000807436	0	0
PA 12:0;0_20:0;0	PA	GPL	MEM	32	0	0	0.00236275	0.000128693	0.0190294	0.000693937
PA 12:0;0_20:1;0	PA	GPL	MEM	32	1	0	0	0.000965032	0	0
PA 12:0;0_22:0;0	PA	GPL	MEM	34	0	0	0	0	0.0085411	0.000939603
PA 12:0;0_23:0;0	PA	GPL	MEM	35	0	0	0	0	0	0.000521994
PA 12:0;0_24:0;0	PA	GPL	MEM	36	0	0	0.00640747	0.00134837	0.0539363	0.000181411
PA 12:0;0_26:0;0	PA	GPL	MEM	38	0	0	0	0.00368885	0.0594454	0.00881048
PA 13:0;0_18:1;0	PA	GPL	MEM	31	1	0	0	0	0	0
PA 14:0;0_14:0;0	PA	GPL	MEM	28	0	0	0.00206069	0.000462706	0.0221841	0.00146924
PA 14:0;0_16:0;0	PA	GPL	MEM	30	0	0	0.0582893	0.0123409	0.199592	0.00523662
PA 14:0;0_16:1;0	PA	GPL	MEM	30	1	0	0	0	0	0
PA 14:0;0_17:1;0	PA	GPL	MEM	31	1	0	0	0.000129274	0	0
PA 14:0;0_18:0;0	PA	GPL	MEM	32	0	0	0.00410396	0.000136646	0.0425786	0.000422676
PA 14:0;0_18:1;0	PA	GPL	MEM	32	1	0	0.00359823	0.00090333	0	0
PA 14:0;0_18:2;0	PA	GPL	MEM	32	2	0	0	0.0037489	0	0
PA 14:0;0_20:0;0	PA	GPL	MEM	34	0	0	0	0.000403209	0.0023304	0.000185907
PA 14:0;0_22:0;0	PA	GPL	MEM	36	0	0	0	0	0	0.000926124
PA 14:0;0_24:0;0	PA	GPL	MEM	38	0	0	0	0.00126517	0.01156	0.00155267
PA 14:0;0_26:0;0	PA	GPL	MEM	40	0	0	0	0	0.00866437	0.00152763
PA 15:0;0_17:0;0	PA	GPL	MEM	32	0	0	0	0	0	0
PA 16:0;0_16:0;0	PA	GPL	MEM	32	0	0	0.00146862	0.000372611	0.0190469	0.00163404
PA 16:0;0_16:1;0	PA	GPL	MEM	32	1	0	0.00458584	0.00115118	0	0
PA 16:0;0_18:0;0	PA	GPL	MEM	34	0	0	0	0.0120312	0.0386429	0.0104354
PA 16:0;0_18:1;0	PA	GPL	MEM	34	1	0	0.0604656	0.00898958	0	0
PA 16:0;0_18:2;0	PA	GPL	MEM	34	2	0	0.085785	0.00743355	0	0
PA 16:0;0_20:0;0	PA	GPL	MEM	36	0	0	0	0	0	0
PA 16:0;0_22:0;0	PA	GPL	MEM	38	0	0	0	0	0	0.0128958
PA 16:0;0_24:0;0	PA	GPL	MEM	40	0	0	0	0	0.0202492	0.00341455
PA 16:0;0_26:0;0	PA	GPL	MEM	42	0	0	0	0	0	0
PA 16:1;0_18:0;0	PA	GPL	MEM	34	1	0	0	0	0	0
PA 16:1;0_18:1;0	PA	GPL	MEM	34	2	0	0	0.0019742	0	0
PA 17:0;0_17:1;0	PA	GPL	MEM	34	1	0	0	0.000261	0	0
PA 17:0;0_18:0;0	PA	GPL	MEM	35	0	0	0	0	0	0.00257674
PA 17:0;0_19:0;0	PA	GPL	MEM	36	0	0	0.000921788	9.84902e-05	0	0
PA 17:1;0_17:1;0	PA	GPL	MEM	34	2	0	0	0	0	0
PA 18:0;0_18:0;0	PA	GPL	MEM	36	0	0	0.00356713	0.000248005	0.00951264	0.00763412
PA 18:0;0_18:1;0	PA	GPL	MEM	36	1	0	0.0270496	0.0042145	0	0
PA 18:0;0_18:2;0	PA	GPL	MEM	36	2	0	0.0344346	0.0071052	0	0
PA 18:0;0_20:0;0	PA	GPL	MEM	38	0	0	0	0	0	0.00369403
PA 18:0;0_24:0;0	PA	GPL	MEM	42	0	0	0	0	0	0
PA 18:1;0_18:1;0	PA	GPL	MEM	36	2	0	0.0531476	0.0105479	0	0
PA 18:1;0_18:2;0	PA	GPL	MEM	36	3	0	0.0795568	0.0029114	0	0
PA 18:1;0_24:0;0	PA	GPL	MEM	42	1	0	0.0276137	0.00646511	0	0
PA 18:1;0_26:0;0	PA	GPL	MEM	44	1	0	0.0196534	0.00365547	0	0
PA 18:2;0_18:2;0	PA	GPL	MEM	36	4	0	0.0118891	0.00242506	0	0
PA 18:2;0_24:0;0	PA	GPL	MEM	42	2	0	0.0435042	0.00574211	0	0
PA 18:2;0_26:0;0	PA	GPL	MEM	44	2	0	0.0354007	0.00467858	0	0
PA 22:1;0_22:1;0	PA	GPL	MEM	44	2	0	0	0.000314398	0	0
PC 10:0;0_12:0;0	PC	GPL	MEM	22	0	0	0	0	0.0188096	0.00169717
PC 10:0;0_14:0;0	PC	GPL	MEM	24	0	0	0.219274	0.0530991	0.575615	0.0406577
PC 10:0;0_14:1;0	PC	GPL	MEM	24	1	0	0	0.0614207	0	0
PC 10:0;0_15:0;0	PC	GPL	MEM	25	0	0	0.0834423	0.0065494	0.123723	0.00230876
PC 10:0;0_16:0;0	PC	GPL	MEM	26	0	0	4.11278	0.227583	6.62384	0.0852052
PC 10:0;0_16:1;0	PC	GPL	MEM	26	1	0	0	0.00102027	0	0
PC 10:0;0_17:0;0	PC	GPL	MEM	27	0	0	0.0852774	0.0178607	0.100704	0.00294133
PC 10:0;0_17:1;0	PC	GPL	MEM	27	1	0	0	0	0	0
PC 10:0;0_18:0;0	PC	GPL	MEM	28	0	0	3.90404	0.571358	5.33518	0.136225
PC 10:0;0_18:1;0	PC	GPL	MEM	28	1	0	0.796987	0.0837692	0	0.00407916
PC 10:0;0_18:2;0	PC	GPL	MEM	28	2	0	0.121735	0.0178009	0	0
PC 10:0;0_19:0;0	PC	GPL	MEM	29	0	0	0	0.00313199	0	0
PC 10:0;0_20:0;0	PC	GPL	MEM	30	0	0	0.0708973	0.00536882	0.0583266	0.00366975
PC 10:0;0_22:0;0	PC	GPL	MEM	32	0	0	0.0149851	0.000934881	0.0340439	0.00564382
PC 10:0;0_23:0;0	PC	GPL	MEM	33	0	0	0	0	0	0.000820796
PC 10:0;0_24:0;0	PC	GPL	MEM	34	0	0	0.0964682	0.0191958	0.163339	0.0224986
PC 10:0;0_24:1;0	PC	GPL	MEM	34	1	0	0	0.00681338	0	0
PC 10:0;0_25:0;0	PC	GPL	MEM	35	0	0	0	0.000386553	0.00193048	0.00142282
PC 10:0;0_26:0;0	PC	GPL	MEM	36	0	0	0.0451891	0.00861251	0.094048	0.0147878
PC 10:1;0_16:0;0	PC	GPL	MEM	26	1	0	0	0	0	0.000835291
PC 11:0;0_14:0;0	PC	GPL	MEM	25	0	0	0	0	0	0
PC 11:0;0_16:0;0	PC	GPL	MEM	27	0	0	0.0305364	0.00290642	0.0191341	0.00195257
PC 11:0;0_18:0;0	PC	GPL	MEM	29	0	0	0.0147135	0.00142265	0.0089591	0.00258842
PC 11:0;0_18:1;0	PC	GPL	MEM	29	1	0	0	0.00587939	0	0
PC 12:0;0_12:0;0	PC	GPL	MEM	24	0	0	0.0299524	0.00636365	0.0592871	0.00139641
PC 12:0;0_14:0;0	PC	GPL	MEM	26	0	0	0	0.013155	0.0897365	0.00483493
PC 12:0;0_14:1;0	PC	GPL	MEM	26	1	0	0.0876672	0.0111447	0.048322	0.0195434
PC 12:0;0_15:0;0	PC	GPL	MEM	27	0	0	0.0231663	0.00197622	0.0266324	0.00145865
PC 12:0;0_16:0;0	PC	GPL	MEM	28	0	0	0.528123	0.022806	0.59212	0.0197575
PC 12:0;0_16:1;0	PC	GPL	MEM	28	1	0	0	0.00192202	0	0
PC 12:0;0_17:0;0	PC	GPL	MEM	29	0	0	0.0138207	0.000675592	0.0116625	0.0020168
PC 12:0;0_18:0;0	PC	GPL	MEM	30	0	0	0.374296	0.0696922	0.393626	0.0171016
PC 12:0;0_18:2;0	PC	GPL	MEM	30	2	0	0.160947	0.0218887	0	0
PC 12:0;0_20:0;0	PC	GPL	MEM	32	0	0	0.00872107	0.00137235	0.00824285	0.00126559
PC 12:0;0_20:1;0	PC	GPL	MEM	32	1	0	0	0.00246774	0	0
PC 12:0;0_22:0;0	PC	GPL	MEM	34	0	0	0	0.00161648	0	0.00211976
PC 12:0;0_24:0;0	PC	GPL	MEM	36	0	0	0.02266	0.00650645	0.0254331	0.00297228
PC 12:0;0_26:0;0	PC	GPL	MEM	38	0	0	0.0463218	0.0140618	0.0721133	0.00267016
PC 12:1;0_16:0;0	PC	GPL	MEM	28	1	0	0	0	0	0
PC 13:0;0_16:0;0	PC	GPL	MEM	29	0	0	0	0	0	0.00554256
PC 13:0;0_17:0;0	PC	GPL	MEM	30	0	0	0	0.00119457	0	0.00130536
PC 13:0;0_18:0;0	PC	GPL	MEM	31	0	0	0	0	0	0.00270863
PC 13:0;0_18:1;0	PC	GPL	MEM	31	1	0	0	0	0	0
PC 13:0;0_24:0;0	PC	GPL	MEM	37	0	0	0	0	0	0.0168474
PC 13:0;0_26:0;0	PC	GPL	MEM	39	0	0	0	0	0	0
PC 14:0;0_14:0;0	PC	GPL	MEM	28	0	0	0	0	0.0368537	0.00189333
PC 14:0;0_14:1;0	PC	GPL	MEM	28	1	0	0	0.00190225	0	0.00756743
PC 14:0;0_15:0;0	PC	GPL	MEM	29	0	0	0	0.00091328	0.00334685	0.00125716
PC 14:0;0_16:0;0	PC	GPL	MEM	30	0	0	0.0544764	0.00187822	0.0987123	0.00720705
PC 14:0;0_17:0;0	PC	GPL	MEM	31	0	0	0	0	0	0
PC 14:0;0_18:0;0	PC	GPL	MEM	32	0	0	0.0291232	0.00315037	0.0564185	0.00307515
PC 14:0;0_18:1;0	PC	GPL	MEM	32	1	0	0.0855144	0.0093939	0	0
PC 14:0;0_18:2;0	PC	GPL	MEM	32	2	0	0.121567	0.00985553	0	0
PC 14:0;0_20:0;0	PC	GPL	MEM	34	0	0	0	0	0	0
PC 14:0;0_22:0;0	PC	GPL	MEM	36	0	0	0	0	0	0
PC 14:0;0_24:0;0	PC	GPL	MEM	38	0	0	0.023262	0.00466609	0.0457615	0.00513868
PC 14:0;0_26:0;0	PC	GPL	MEM	40	0	0	0	0.00476314	0	0.198622
PC 14:1;0_14:1;0	PC	GPL	MEM	28	2	0	0.00322546	0.00257157	0	0
PC 14:1;0_16:1;0	PC	GPL	MEM	30	2	0	0	0	0	0
PC 14:1;0_18:0;0	PC	GPL	MEM	32	1	0	0.00773983	0.00114001	0	0
PC 14:1;0_18:1;0	PC	GPL	MEM	32	2	0	0.0485859	0.0173321	0	0
PC 14:1;0_18:2;0	PC	GPL	MEM	32	3	0	0	0	0	0
PC 14:1;0_19:0;0	PC	GPL	MEM	33	1	0	0	0	0	0
PC 15:0;0_16:0;0	PC	GPL	MEM	31	0	0	0	0	0	0.00367721
PC 15:0;0_16:1;0	PC	GPL	MEM	31	1	0	0	0	0	0
PC 15:0;0_17:0;0	PC	GPL	MEM	32	0	0	0	0.00191942	0.00392837	0.00129909
PC 15:0;0_18:0;0	PC	GPL	MEM	33	0	0	0	0	0	0.00106935
PC 15:0;0_18:1;0	PC	GPL	MEM	33	1	0	0.0249925	0.00299991	0	0
PC 15:0;0_18:2;0	PC	GPL	MEM	33	2	0	0.0348985	0.00394153	0	0
PC 15:0;0_24:0;0	PC	GPL	MEM	39	0	0	0	0.0134961	0	0
PC 15:0;0_26:0;0	PC	GPL	MEM	41	0	0	0	0	0	0
PC 16:0;0_16:0;0	PC	GPL	MEM	32	0	0	0.0428274	0.00171815	0.0764264	0.0100156
PC 16:0;0_16:1;0	PC	GPL	MEM	32	1	0	0.0285208	0.00658565	0	0
PC 16:0;0_16:2;0	PC	GPL	MEM	32	2	0	0	0.00260088	0	0
PC 16:0;0_17:0;0	PC	GPL	MEM	33	0	0	0	0	0	0.00602272
PC 16:0;0_17:1;0	PC	GPL	MEM	33	1	0	0	0.00317938	0	0
PC 16:0;0_17:2;0	PC	GPL	MEM	33	2	0	0	0	0	0
PC 16:0;0_18:0;0	PC	GPL	MEM	34	0	0	0.101426	0.00947225	0.141757	0.0270519
PC 16:0;0_18:1;0	PC	GPL	MEM	34	1	0	0.932499	0.131689	0	0
PC 16:0;0_18:2;0	PC	GPL	MEM	34	2	0	1.41078	0.0494994	0	0
PC 16:0;0_19:1;0	PC	GPL	MEM	35	1	0	0	0	0	0
PC 16:0;0_20:0;0	PC	GPL	MEM	36	0	0	0	0	0	0
PC 16:0;0_20:1;0	PC	GPL	MEM	36	1	0	0	0.00159184	0	0
PC 16:0;0_20:2;0	PC	GPL	MEM	36	2	0	0	0	0	0
PC 16:0;0_22:0;0	PC	GPL	MEM	38	0	0	0	0	0	0
PC 16:0;0_24:0;0	PC	GPL	MEM	40	0	0	0.248311	0.0204172	0	0
PC 16:0;0_26:0;0	PC	GPL	MEM	42	0	0	0.195105	0.0206817	0	0
PC 16:1;0_16:1;0	PC	GPL	MEM	32	2	0	0	0	0	0
PC 16:1;0_17:0;0	PC	GPL	MEM	33	1	0	0	0	0	0
PC 16:1;0_17:1;0	PC	GPL	MEM	33	2	0	0	0	0	0
PC 16:1;0_18:0;0	PC	GPL	MEM	34	1	0	0.0208078	0.00283416	0	0
PC 16:1;0_18:1;0	PC	GPL	MEM	34	2	0	0.0199832	0.00479648	0	0
PC 16:1;0_18:2;0	PC	GPL	MEM	34	3	0	0	0.00570441	0	0
PC 16:1;0_24:0;0	PC	GPL	MEM	40	1	0	0	0.00212805	0	0
PC 16:1;0_26:0;0	PC	GPL	MEM	42	1	0	0	0	0	0
PC 17:0;0_17:0;0	PC	GPL	MEM	34	0	0	0.00259475	0.000661416	0.00213046	0.0014182
PC 17:0;0_17:1;0	PC	GPL	MEM	34	1	0	0	0	0	0
PC 17:0;0_18:0;0	PC	GPL	MEM	35	0	0	0	0.00534959	0.0163956	0.00154938
PC 17:0;0_18:1;0	PC	GPL	MEM	35	1	0	0	0.0056953	0	0
PC 17:0;0_18:2;0	PC	GPL	MEM	35	2	0	0.0168748	0.00244234	0	0
PC 17:0;0_20:0;0	PC	GPL	MEM	37	0	0	0	0	0	0
PC 17:0;0_21:0;0	PC	GPL	MEM	38	0	0	0	0	0	0
PC 17:0;0_22:0;0	PC	GPL	MEM	39	0	0	0	0	0	0
PC 17:0;0_24:0;0	PC	GPL	MEM	41	0	0	0.0243099	0.00100047	0.0357575	0.000442004
PC 17:0;0_25:0;0	PC	GPL	MEM	42	0	0	0	0	0	0
PC 17:1;0_18:0;0	PC	GPL	MEM	35	1	0	0	0.000376861	0	0
PC 17:1;0_18:1;0	PC	GPL	MEM	35	2	0	0.00951093	0.000775123	0	0
PC 17:1;0_18:2;0	PC	GPL	MEM	35	3	0	0	0.0277745	0	0
PC 18:0;0_18:0;0	PC	GPL	MEM	36	0	0	0.0570767	0.00999124	0.0740979	0.0217261
PC 18:0;0_18:1;0	PC	GPL	MEM	36	1	0	0.265872	0.0831372	0	0
PC 18:0;0_18:2;0	PC	GPL	MEM	36	2	0	0.408479	0.110936	0	0
PC 18:0;0_20:0;0	PC	GPL	MEM	38	0	0	0	0.013909	0.0357948	0.0069
PC 18:0;0_22:0;0	PC	GPL	MEM	40	0	0	0	0	0	0
PC 18:0;0_24:0;0	PC	GPL	MEM	42	0	0	0.191116	0.00750607	0	0.276237
PC 18:1;0_18:1;0	PC	GPL	MEM	36	2	0	0.69968	0.110018	0	0
PC 18:1;0_18:2;0	PC	GPL	MEM	36	3	0	1.1515	0.0689119	0	0
PC 18:1;0_20:1;0	PC	GPL	MEM	38	2	0	0.00923058	0.000518018	0	0
PC 18:1;0_22:0;0	PC	GPL	MEM	40	1	0	0	0.00666449	0	0
PC 18:1;0_23:0;0	PC	GPL	MEM	41	1	0	0	0	0	0
PC 18:1;0_24:0;0	PC	GPL	MEM	42	1	0	0.255721	0.0338576	0	0
PC 18:1;0_24:1;0	PC	GPL	MEM	42	2	0	0	0.00414332	0	0
PC 18:2;0_18:2;0	PC	GPL	MEM	36	4	0	0.237102	0.0292572	0	0
PC 18:2;0_20:0;0	PC	GPL	MEM	38	2	0	0.00521917	0.000923664	0	0
PC 18:2;0_20:1;0	PC	GPL	MEM	38	3	0	0.024872	0.00171455	0	0
PC 18:2;0_22:0;0	PC	GPL	MEM	40	2	0	0.0143032	0.00123406	0	0
PC 18:2;0_23:0;0	PC	GPL	MEM	41	2	0	0	0.00542158	0	0
PC 18:2;0_24:0;0	PC	GPL	MEM	42	2	0	0.382576	0.0403788	0	0
PC 20:0;0_20:0;0	PC	GPL	MEM	40	0	0	0	0	0	0
PE 10:0;0_15:0;0	PE	GPL	MEM	25	0	0	0.0191392	0.0053271	0.0415506	0.00234589
PE 10:0;0_16:0;0	PE	GPL	MEM	26	0	0	1.28961	0.265549	4.09167	0.0826748
PE 10:0;0_16:1;0	PE	GPL	MEM	26	1	0	0	0.00748293	0	0
PE 10:0;0_17:0;0	PE	GPL	MEM	27	0	0	0.0412596	0.00483326	0.0582987	0.00474945
PE 10:0;0_18:0;0	PE	GPL	MEM	28	0	0	1.585	0.063707	2.96094	0.0275993
PE 10:0;0_18:1;0	PE	GPL	MEM	28	1	0	0.51869	0.108124	0	0.00442264
PE 10:0;0_18:2;0	PE	GPL	MEM	28	2	0	0.0673952	0.00311097	0	0
PE 10:0;0_19:0;0	PE	GPL	MEM	29	0	0	0	0	0	0
PE 10:0;0_20:0;0	PE	GPL	MEM	30	0	0	0.137001	0.0143662	0.172815	0.00154337
PE 10:0;0_20:1;0	PE	GPL	MEM	30	1	0	0.062512	0.00935396	0	0
PE 10:0;0_20:2;0	PE	GPL	MEM	30	2	0	0	0.00362977	0	0
PE 10:0;0_22:0;0	PE	GPL	MEM	32	0	0	0.0121336	0.0011424	0.0878209	0.00337127
PE 10:0;0_23:0;0	PE	GPL	MEM	33	0	0	0	0.00119941	0.0187128	0.00111563
PE 10:0;0_24:0;0	PE	GPL	MEM	34	0	0	0.26843	0.0424942	0.851437	0.0341769
PE 10:0;0_24:1;0	PE	GPL	MEM	34	1	0	0	0	0	0
PE 10:0;0_25:0;0	PE	GPL	MEM	35	0	0	0.0198785	0.000842963	0.0370842	0.00251948
PE 10:0;0_26:0;0	PE	GPL	MEM	36	0	0	0.156521	0.00432884	0.433856	0.0084046
PE 11:0;0_14:0;0	PE	GPL	MEM	25	0	0	0	0	0	0
PE 11:0;0_16:0;0	PE	GPL	MEM	27	0	0	0.0199181	0.00359569	0	0.00812316
PE 11:0;0_18:0;0	PE	GPL	MEM	29	0	0	0.035076	0.00627944	0.0179758	0.000467424
PE 11:0;0_18:1;0	PE	GPL	MEM	29	1	0	0.0208322	0.00421434	0	0
PE 11:0;0_20:0;0	PE	GPL	MEM	31	0	0	0	0	0	0
PE 11:0;0_20:1;0	PE	GPL	MEM	31	1	0	0	0.000314933	0	0
PE 11:0;0_24:0;0	PE	GPL	MEM	35	0	0	0	0.000976234	0.00337704	0.000190924
PE 11:0;0_26:0;0	PE	GPL	MEM	37	0	0	0	0.000714066	0	0.00311373
PE 12:0;0_13:0;0	PE	GPL	MEM	25	0	0	0	0	0	0
PE 12:0;0_14:0;0	PE	GPL	MEM	26	0	0	0.0220029	0.00145212	0.0755262	0.000973313
PE 12:0;0_15:0;0	PE	GPL	MEM	27	0	0	0.00503264	1.66265e-05	0.00900225	0.000761388
PE 12:0;0_16:0;0	PE	GPL	MEM	28	0	0	0.341898	0.0218404	0.509046	0.0107468
PE 12:0;0_16:1;0	PE	GPL	MEM	28	1	0	0	0.000968474	0	0
PE 12:0;0_17:0;0	PE	GPL	MEM	29	0	0	0.0108425	0.00137991	0.00658823	0.000193976
PE 12:0;0_17:1;0	PE	GPL	MEM	29	1	0	0	0	0	0
PE 12:0;0_18:0;0	PE	GPL	MEM	30	0	0	0.226739	0.0216522	0.24264	0.00449633
PE 12:0;0_18:1;0	PE	GPL	MEM	30	1	0	0.194306	0.0299341	0	0
PE 12:0;0_18:2;0	PE	GPL	MEM	30	2	0	0.0439062	0.00213641	0	0
PE 12:0;0_20:0;0	PE	GPL	MEM	32	0	0	0.0138442	0.00326076	0.027658	0.000850112
PE 12:0;0_20:1;0	PE	GPL	MEM	32	1	0	0.0126685	0.00184878	0	0
PE 12:0;0_22:0;0	PE	GPL	MEM	34	0	0	0.00423504	0.000390889	0.00926661	0.00047071
PE 12:0;0_23:0;0	PE	GPL	MEM	35	0	0	0	0	0.00273662	7.35643e-05
PE 12:0;0_24:0;0	PE	GPL	MEM	36	0	0	0.0804958	0.00405547	0.133356	0.003403
PE 12:0;0_25:0;0	PE	GPL	MEM	37	0	0	0.0144325	0.00157341	0.0236034	0.00295172
PE 12:0;0_26:0;0	PE	GPL	MEM	38	0	0	0.122415	0.0134078	0.238816	0.00249546
PE 13:0;0_16:0;0	PE	GPL	MEM	29	0	0	0	0.00420216	0.00676927	1.27517e-05
PE 13:0;0_18:0;0	PE	GPL	MEM	31	0	0	0	0.00159018	0.00330071	0.000259742
PE 13:0;0_18:1;0	PE	GPL	MEM	31	1	0	0	0.00269418	0	0
PE 13:1;0_17:0;0	PE	GPL	MEM	30	1	0	0	0.000433169	0	0
PE 14:0;0_14:0;0	PE	GPL	MEM	28	0	0	0.0036335	0.000478267	0.0193682	8.3879e-05
PE 14:0;0_14:1;0	PE	GPL	MEM	28	1	0	0	0	0	0
PE 14:0;0_15:0;0	PE	GPL	MEM	29	0	0	0	0.0006234	0.00320348	0.000204675
PE 14:0;0_16:0;0	PE	GPL	MEM	30	0	0	0.019389	0.000715786	0.044977	0.00146859
PE 14:0;0_16:1;0	PE	GPL	MEM	30	1	0	0	0	0	0
PE 14:0;0_17:1;0	PE	GPL	MEM	31	1	0	0	0	0	0
PE 14:0;0_18:0;0	PE	GPL	MEM	32	0	0	0.0152323	0.00128742	0.0527072	0.00119818
PE 14:0;0_18:1;0	PE	GPL	MEM	32	1	0	0.0245055	0.00244008	0	0
PE 14:0;0_18:2;0	PE	GPL	MEM	32	2	0	0.0244677	0.000881342	0	0
PE 14:0;0_20:0;0	PE	GPL	MEM	34	0	0	0	0.000767099	0	0
PE 14:0;0_20:1;0	PE	GPL	MEM	34	1	0	0	0.00135956	0	0
PE 14:0;0_22:0;0	PE	GPL	MEM	36	0	0	0	0	0	0.000933411
PE 14:0;0_24:0;0	PE	GPL	MEM	38	0	0	0.0139125	0.000767337	0.0500427	0.00366157
PE 14:0;0_24:1;0	PE	GPL	MEM	38	1	0	0	0	0	0
PE 14:0;0_26:0;0	PE	GPL	MEM	40	0	0	0.00776341	0.00141266	0.0221498	0.00238321
PE 14:1;0_16:0;0	PE	GPL	MEM	30	1	0	0	0.00311173	0	0
PE 14:1;0_18:0;0	PE	GPL	MEM	32	1	0	0	0.00214497	0	0
PE 14:1;0_18:1;0	PE	GPL	MEM	32	2	0	0	0	0	0
PE 14:1;0_24:0;0	PE	GPL	MEM	38	1	0	0	0.00670717	0	0
PE 15:0;0_16:0;0	PE	GPL	MEM	31	0	0	0	0.00107419	0.00515463	0.000405068
PE 15:0;0_16:1;0	PE	GPL	MEM	31	1	0	0	0	0	0
PE 15:0;0_18:0;0	PE	GPL	MEM	33	0	0	0	0.000591086	0.00363748	0.000388729
PE 15:0;0_18:1;0	PE	GPL	MEM	33	1	0	0.00512602	0.00181694	0	0
PE 15:0;0_18:2;0	PE	GPL	MEM	33	2	0	0.065948	0.0250035	0	0
PE 15:0;0_24:0;0	PE	GPL	MEM	39	0	0	0	0	0	0.00509356
PE 15:1;0_18:1;0	PE	GPL	MEM	33	2	0	0	0	0	0
PE 16:0;0_16:0;0	PE	GPL	MEM	32	0	0	0.00682057	0.000867594	0.0456833	0.00243867
PE 16:0;0_16:1;0	PE	GPL	MEM	32	1	0	0.0227415	0.00445581	0	0
PE 16:0;0_16:2;0	PE	GPL	MEM	32	2	0	0	0	0	0
PE 16:0;0_17:0;0	PE	GPL	MEM	33	0	0	0	0.00114914	0.00611995	0.000391314
PE 16:0;0_18:0;0	PE	GPL	MEM	34	0	0	0	0.00908679	0.043877	0.0010357
PE 16:0;0_18:1;0	PE	GPL	MEM	34	1	0	0.200235	0.0313944	0	0
PE 16:0;0_18:2;0	PE	GPL	MEM	34	2	0	0.425818	0.0268324	0	0
PE 16:0;0_20:0;0	PE	GPL	MEM	36	0	0	0	0	0	0
PE 16:0;0_20:1;0	PE	GPL	MEM	36	1	0	0	0	0	0
PE 16:0;0_22:0;0	PE	GPL	MEM	38	0	0	0	0	0	0
PE 16:0;0_24:0;0	PE	GPL	MEM	40	0	0	0.0320881	0.00498319	0.0542542	0.00176543
PE 16:0;0_26:0;0	PE	GPL	MEM	42	0	0	0	0	0.00860216	0.00187397
PE 16:1;0_16:1;0	PE	GPL	MEM	32	2	0	0	0	0	0
PE 16:1;0_17:0;0	PE	GPL	MEM	33	1	0	0	0	0	0
PE 16:1;0_17:1;0	PE	GPL	MEM	33	2	0	0	0	0	0
PE 16:1;0_18:0;0	PE	GPL	MEM	34	1	0	0.041471	0.00314158	0	0
PE 16:1;0_18:1;0	PE	GPL	MEM	34	2	0	0.0260498	0.00636902	0	0
PE 16:1;0_18:2;0	PE	GPL	MEM	34	3	0	0	0	0	0
PE 16:1;0_20:0;0	PE	GPL	MEM	36	1	0	0	0	0	0
PE 16:1;0_20:1;0	PE	GPL	MEM	36	2	0	0	0	0	0
PE 16:1;0_24:0;0	PE	GPL	MEM	40	1	0	0	0.00236008	0	0
PE 16:1;0_26:0;0	PE	GPL	MEM	42	1	0	0.00644402	0.000404187	0	0
PE 16:2;0_18:0;0	PE	GPL	MEM	34	2	0	0	0	0	0
PE 16:2;0_18:1;0	PE	GPL	MEM	34	3	0	0	0	0	0
PE 17:0;0_17:0;0	PE	GPL	MEM	34	0	0	0.0404159	0.0162002	0.0569385	0.0217414
PE 17:0;0_18:0;0	PE	GPL	MEM	35	0	0	0.00224206	0.000532716	0.00617163	0.000730012
PE 17:0;0_18:1;0	PE	GPL	MEM	35	1	0	0.00497922	0.000909163	0	0
PE 17:0;0_18:2;0	PE	GPL	MEM	35	2	0	0	0.044284	0	0
PE 17:1;0_17:1;0	PE	GPL	MEM	34	2	0	0	0	0	0
PE 17:1;0_18:0;0	PE	GPL	MEM	35	1	0	0.00313578	0.000382135	0	0
PE 17:1;0_18:1;0	PE	GPL	MEM	35	2	0	0.0168353	0.00434626	0	0
PE 17:1;0_18:2;0	PE	GPL	MEM	35	3	0	0.0143809	0.00399434	0	0
PE 17:1;0_20:2;0	PE	GPL	MEM	37	3	0	0	0	0	0
PE 18:0;0_18:0;0	PE	GPL	MEM	36	0	0	0.0128873	0.00184351	0.0115173	0.00198677
PE 18:0;0_18:1;0	PE	GPL	MEM	36	1	0	0.165546	0.0148697	0	0
PE 18:0;0_18:2;0	PE	GPL	MEM	36	2	0	0.282294	0.035315	0	0
PE 18:0;0_20:0;0	PE	GPL	MEM	38	0	0	0	0	0	0
PE 18:0;0_20:1;0	PE	GPL	MEM	38	1	0	0	0	0	0
PE 18:0;0_20:2;0	PE	GPL	MEM	38	2	0	0.0104269	0.00194945	0	0
PE 18:0;0_24:0;0	PE	GPL	MEM	42	0	0	0	0	0.00682984	0.000772713
PE 18:0;0_26:0;0	PE	GPL	MEM	44	0	0	0	0	0	0
PE 18:1;0_18:1;0	PE	GPL	MEM	36	2	0	0.751091	0.135736	0	0
PE 18:1;0_18:2;0	PE	GPL	MEM	36	3	0	0.921186	0.111024	0	0
PE 18:1;0_19:1;0	PE	GPL	MEM	37	2	0	0.021677	0.00260171	0	0
PE 18:1;0_20:0;0	PE	GPL	MEM	38	1	0	0	0	0	0
PE 18:1;0_20:1;0	PE	GPL	MEM	38	2	0	0.040618	0.00572142	0	0
PE 18:1;0_22:0;0	PE	GPL	MEM	40	1	0	0	0.00186904	0	0
PE 18:1;0_24:0;0	PE	GPL	MEM	42	1	0	0.224533	0.0322945	0	0
PE 18:1;0_24:1;0	PE	GPL	MEM	42	2	0	0	0.00862893	0	0
PE 18:1;0_25:0;0	PE	GPL	MEM	43	1	0	0.0161508	0.000984276	0	0
PE 18:1;0_26:0;0	PE	GPL	MEM	44	1	0	0.187396	0.0225394	0	0
PE 18:1;0_26:1;0	PE	GPL	MEM	44	2	0	0	0.00240348	0	0
PE 18:2;0_18:2;0	PE	GPL	MEM	36	4	0	0.121207	0.00869087	0	0
PE 18:2;0_19:1;0	PE	GPL	MEM	37	3	0	0.0229745	0.00244664	0	0
PE 18:2;0_20:0;0	PE	GPL	MEM	38	2	0	0	0	0	0
PE 18:2;0_20:1;0	PE	GPL	MEM	38	3	0	0.0727298	0.00873334	0	0
PE 18:2;0_22:0;0	PE	GPL	MEM	40	2	0	0.00670585	0.000973306	0	0
PE 18:2;0_24:0;0	PE	GPL	MEM	42	2	0	0.347406	0.0146192	0	0
PE 18:2;0_25:0;0	PE	GPL	MEM	43	2	0	0.0275865	0.00105294	0	0
PE 18:2;0_26:0;0	PE	GPL	MEM	44	2	0	0.30433	0.0150752	0	0
PE 19:1;0_19:1;0	PE	GPL	MEM	38	2	0	0.00901214	0.00119573	0	0
PE 20:1;0_25:0;0	PE	GPL	MEM	45	1	0	0	0	0	0
PE 24:0;0_24:0;0	PE	GPL	MEM	48	0	0	0	0.00785188	0	0
PG 10:0;0_16:0;0	PG	GPL	MEM	26	0	0	0	0.00225341	0.0263934	0.00377053
PG 10:0;0_18:0;0	PG	GPL	MEM	28	0	0	0.00337178	0.000418004	0.0226039	0.00367569
PG 12:0;0_14:0;0	PG	GPL	MEM	26	0	0	0	0	0	0.000343431
PG 12:0;0_16:0;0	PG	GPL	MEM	28	0	0	0.00115431	0.000164212	0.004915	0.000903047
PG 13:0;0_13:0;0	PG	GPL	MEM	26	0	0	0	0	0	0
PG 14:0;0_14:0;0	PG	GPL	MEM	28	0	0	4.1129e-05	1.92201e-05	0.000234716	0.000131032
PG 15:0;0_16:1;0	PG	GPL	MEM	31	1	0	0	0	0	0
PG 16:0;0_18:1;0	PG	GPL	MEM	34	1	0	0	0	0	0
PG 16:0;0_18:2;0	PG	GPL	MEM	34	2	0	0	0	0	0
PG 16:1;0_18:0;0	PG	GPL	MEM	34	1	0	0	0	0	0
PG 17:2;0_18:1;0	PG	GPL	MEM	35	3	0	0	0	0	0
PG 18:2;0_24:0;0	PG	GPL	MEM	42	2	0	0	0	0	0
PI 10:0;0_10:0;0	PI	GPL	MEM	20	0	0	0.00523502	0.00146264	0	0.00255839
PI 10:0;0_12:0;0	PI	GPL	MEM	22	0	0	0.0179352	0.00444677	0.0396646	0.00488178
PI 10:0;0_14:0;0	PI	GPL	MEM	24	0	0	0.160053	0.0193312	0.634967	0.0244325
PI 10:0;0_15:0;0	PI	GPL	MEM	25	0	0	0.0261115	0.00164341	0.0528429	0.00421775
PI 10:0;0_16:0;0	PI	GPL	MEM	26	0	0	3.78499	0.15851	9.73868	0.228894
PI 10:0;0_16:1;0	PI	GPL	MEM	26	1	0	0	0.00636424	0	0.00257843
PI 10:0;0_17:0;0	PI	GPL	MEM	27	0	0	0.0429777	0.0100086	0.0577197	0.00244424
PI 10:0;0_18:0;0	PI	GPL	MEM	28	0	0	6.05011	0.810467	12.6722	0.0909523
PI 10:0;0_18:1;0	PI	GPL	MEM	28	1	0	0.275785	0.0142317	0.00950269	0.00036571
PI 10:0;0_18:2;0	PI	GPL	MEM	28	2	0	0.0514042	0.00680456	0	0
PI 10:0;0_19:0;0	PI	GPL	MEM	29	0	0	0.00171883	0.000198925	0.00100808	6.18415e-05
PI 10:0;0_20:0;0	PI	GPL	MEM	30	0	0	0.0269891	0.0028142	0.0416094	0.000554723
PI 10:0;0_20:1;0	PI	GPL	MEM	30	1	0	0.00786883	0.00157654	0	0
PI 10:0;0_20:2;0	PI	GPL	MEM	30	2	0	0	0.00124806	0	0
PI 10:0;0_22:0;0	PI	GPL	MEM	32	0	0	0.00594915	7.84116e-05	0.0156998	0.000838955
PI 10:0;0_22:1;0	PI	GPL	MEM	32	1	0	0	0.0011012	0	0
PI 10:0;0_23:0;0	PI	GPL	MEM	33	0	0	0	0	0.00258459	0.000573344
PI 10:0;0_24:0;0	PI	GPL	MEM	34	0	0	0.0190649	0.00256843	0.127182	0.0046351
PI 10:0;0_24:1;0	PI	GPL	MEM	34	1	0	0	0.00164631	0	0
PI 10:0;0_25:0;0	PI	GPL	MEM	35	0	0	0	0	0	0.00125982
PI 10:0;0_26:0;0	PI	GPL	MEM	36	0	0	0.00661101	0.00115214	0.064592	0.000223162
PI 11:0;0_11:0;0	PI	GPL	MEM	22	0	0	0	0	0	0
PI 11:0;0_13:0;0	PI	GPL	MEM	24	0	0	0	0	0	0
PI 11:0;0_14:0;0	PI	GPL	MEM	25	0	0	0	0.00115995	0	0.0028484
PI 11:0;0_16:0;0	PI	GPL	MEM	27	0	0	0.0404875	0.00561788	0.0622218	0.00547887
PI 11:0;0_17:1;0	PI	GPL	MEM	28	1	0	0	0	0	0
PI 11:0;0_18:0;0	PI	GPL	MEM	29	0	0	0.0229822	0.00322911	0.0228201	0.00190097
PI 11:0;0_20:0;0	PI	GPL	MEM	31	0	0	0	0	0	0
PI 12:0;0_12:0;0	PI	GPL	MEM	24	0	0	0.0220018	0.00406873	0.0617024	0.00369481
PI 12:0;0_13:0;0	PI	GPL	MEM	25	0	0	0	0.000659365	0	0.000883865
PI 12:0;0_14:0;0	PI	GPL	MEM	26	0	0	0.0255006	0.00434481	0.109336	0.013793
PI 12:0;0_15:0;0	PI	GPL	MEM	27	0	0	0.00637644	0.000258694	0.00888181	0.000612491
PI 12:0;0_16:0;0	PI	GPL	MEM	28	0	0	1.09281	0.0472423	1.55168	0.0434574
PI 12:0;0_16:1;0	PI	GPL	MEM	28	1	0	0	0.00199543	0	0
PI 12:0;0_17:0;0	PI	GPL	MEM	29	0	0	0.00569158	0.00096018	0.00291817	0.000355244
PI 12:0;0_17:1;0	PI	GPL	MEM	29	1	0	0	0	0	0
PI 12:0;0_18:0;0	PI	GPL	MEM	30	0	0	1.53486	0.129266	1.98857	0.0389701
PI 12:0;0_18:1;0	PI	GPL	MEM	30	1	0	0.108513	0.00325761	0	0
PI 12:0;0_18:2;0	PI	GPL	MEM	30	2	0	0.0280856	0.00237113	0	0
PI 12:0;0_19:0;0	PI	GPL	MEM	31	0	0	0	8.40462e-05	0	6.0243e-05
PI 12:0;0_20:0;0	PI	GPL	MEM	32	0	0	0.00672705	0.000284118	0.00839011	0.00061681
PI 12:0;0_20:1;0	PI	GPL	MEM	32	1	0	0.00156985	0.000132078	0	0
PI 12:0;0_22:0;0	PI	GPL	MEM	34	0	0	0	0.00057749	0.0027903	0.000154718
PI 12:0;0_24:0;0	PI	GPL	MEM	36	0	0	0.00363038	0.000634633	0.0208852	0.000224002
PI 12:0;0_26:0;0	PI	GPL	MEM	38	0	0	0.00682343	0.00293619	0.034522	0.000876196
PI 12:1;0_16:0;0	PI	GPL	MEM	28	1	0	0	0	0	0
PI 13:0;0_16:0;0	PI	GPL	MEM	29	0	0	0.0145629	0.00387448	0.0179894	0.000488781
PI 13:0;0_18:0;0	PI	GPL	MEM	31	0	0	0	0.00180463	0.010241	0.00155088
PI 14:0;0_14:0;0	PI	GPL	MEM	28	0	0	0.0096466	0.00253276	0.0438082	0.00400617
PI 14:0;0_14:1;0	PI	GPL	MEM	28	1	0	0	0.000285667	0	0
PI 14:0;0_15:0;0	PI	GPL	MEM	29	0	0	0	0.00038349	0.000994426	9.60208e-05
PI 14:0;0_16:0;0	PI	GPL	MEM	30	0	0	0.0914164	0.0160826	0.219275	0.0119468
PI 14:0;0_16:1;0	PI	GPL	MEM	30	1	0	0	0.000536349	0	0
PI 14:0;0_17:0;0	PI	GPL	MEM	31	0	0	0	0	0	0
PI 14:0;0_17:1;0	PI	GPL	MEM	31	1	0	0	0	0	0
PI 14:0;0_18:0;0	PI	GPL	MEM	32	0	0	0.128378	0.00540857	0.216697	0.00960196
PI 14:0;0_18:1;0	PI	GPL	MEM	32	1	0	0.0212581	0.00208674	0	0
PI 14:0;0_18:2;0	PI	GPL	MEM	32	2	0	0.0145454	0.00228805	0	0
PI 14:0;0_20:0;0	PI	GPL	MEM	34	0	0	0	0.000433654	0.0017579	0.000130662
PI 14:0;0_22:0;0	PI	GPL	MEM	36	0	0	0	0	0	0.000386991
PI 14:0;0_24:0;0	PI	GPL	MEM	38	0	0	0	0.0010232	0.0121165	0.000754106
PI 14:0;0_26:0;0	PI	GPL	MEM	40	0	0	0	0.000344566	0.00427323	0.000400784
PI 14:1;0_14:1;0	PI	GPL	MEM	28	2	0	0	0.000131341	0	0
PI 14:1;0_16:0;0	PI	GPL	MEM	30	1	0	0.0041105	0.000919916	0	0
PI 14:1;0_18:0;0	PI	GPL	MEM	32	1	0	0.002449	0.000967075	0	0
PI 14:1;0_18:1;0	PI	GPL	MEM	32	2	0	0	0.000815751	0	0
PI 14:1;0_18:2;0	PI	GPL	MEM	32	3	0	0	0.00272671	0	0
PI 14:1;0_19:0;0	PI	GPL	MEM	33	1	0	0	0.000154998	0	0
PI 15:0;0_16:0;0	PI	GPL	MEM	31	0	0	0	0.000608302	0.00260425	0.000352147
PI 15:0;0_16:1;0	PI	GPL	MEM	31	1	0	0	0	0	0
PI 15:0;0_17:0;0	PI	GPL	MEM	32	0	0	0	0.000705249	0	0.000690653
PI 15:0;0_17:1;0	PI	GPL	MEM	32	1	0	0	0	0	0
PI 15:0;0_18:0;0	PI	GPL	MEM	33	0	0	0	0	0.00706564	0.00227415
PI 15:0;0_18:1;0	PI	GPL	MEM	33	1	0	0.00331161	0.000237693	0	0
PI 15:0;0_18:2;0	PI	GPL	MEM	33	2	0	0.003437	0.0019775	0	0
PI 16:0;0_16:0;0	PI	GPL	MEM	32	0	0	0.0626299	0.0264272	0.105811	0.00759099
PI 16:0;0_16:1;0	PI	GPL	MEM	32	1	0	0.0131561	0.0035935	0	0
PI 16:0;0_16:2;0	PI	GPL	MEM	32	2	0	0.00263072	0.00129872	0	0
PI 16:0;0_17:0;0	PI	GPL	MEM	33	0	0	0	0	0	0.00163453
PI 16:0;0_17:1;0	PI	GPL	MEM	33	1	0	0.00256487	0.000993921	0	0
PI 16:0;0_17:2;0	PI	GPL	MEM	33	2	0	0	0.00142448	0	0
PI 16:0;0_18:0;0	PI	GPL	MEM	34	0	0	0.0861491	0.0243869	0.121298	0.00745071
PI 16:0;0_18:1;0	PI	GPL	MEM	34	1	0	0.580907	0.0469777	0	0
PI 16:0;0_18:2;0	PI	GPL	MEM	34	2	0	0.975382	0.167165	0	0
PI 16:0;0_20:0;0	PI	GPL	MEM	36	0	0	0	0.000716318	0	0.00178616
PI 16:0;0_20:1;0	PI	GPL	MEM	36	1	0	0	0.00150356	0	0
PI 16:0;0_20:2;0	PI	GPL	MEM	36	2	0	0	0	0	0
PI 16:0;0_22:0;0	PI	GPL	MEM	38	0	0	0	0.00134111	0	0
PI 16:0;0_24:0;0	PI	GPL	MEM	40	0	0	0	0.00179062	0.00947511	0.000557782
PI 16:0;0_26:0;0	PI	GPL	MEM	42	0	0	0	0	0	0
PI 16:1;0_16:1;0	PI	GPL	MEM	32	2	0	0	8.12126e-05	0	0
PI 16:1;0_17:0;0	PI	GPL	MEM	33	1	0	0	0	0	0
PI 16:1;0_18:0;0	PI	GPL	MEM	34	1	0	0.0170332	0.00453886	0	0
PI 16:1;0_18:1;0	PI	GPL	MEM	34	2	0	0	0.00650547	0	0
PI 16:1;0_18:2;0	PI	GPL	MEM	34	3	0	0	0	0	0
PI 16:1;0_26:0;0	PI	GPL	MEM	42	1	0	0	0	0	0
PI 17:0;0_17:0;0	PI	GPL	MEM	34	0	0	0	0.000229594	0	0.000157555
PI 17:0;0_17:1;0	PI	GPL	MEM	34	1	0	0	0	0	0
PI 17:0;0_18:0;0	PI	GPL	MEM	35	0	0	0	0	0	0.00161803
PI 17:0;0_18:1;0	PI	GPL	MEM	35	1	0	0.00335588	0.00063297	0	0
PI 17:0;0_18:2;0	PI	GPL	MEM	35	2	0	0.00971018	0.00352776	0	0
PI 17:0;0_19:0;0	PI	GPL	MEM	36	0	0	0	0	0	0
PI 17:0;0_23:0;0	PI	GPL	MEM	40	0	0	0	0	0	0
PI 17:0;0_25:0;0	PI	GPL	MEM	42	0	0	0	0	0	0
PI 17:1;0_17:1;0	PI	GPL	MEM	34	2	0	0	0	0	0
PI 17:1;0_18:0;0	PI	GPL	MEM	35	1	0	0.00290317	0.00104038	0	0
PI 17:1;0_18:1;0	PI	GPL	MEM	35	2	0	0.00150158	0.000358757	0	0
PI 17:1;0_19:2;0	PI	GPL	MEM	36	3	0	0	0.00031999	0	0
PI 17:2;0_18:0;0	PI	GPL	MEM	35	2	0	0	0.00172218	0	0
PI 18:0;0_18:0;0	PI	GPL	MEM	36	0	0	0.0220065	0.00196623	0.0136194	0.0012425
PI 18:0;0_18:1;0	PI	GPL	MEM	36	1	0	0.592177	0.0365774	0	0
PI 18:0;0_18:2;0	PI	GPL	MEM	36	2	0	0.86933	0.231162	0	0
PI 18:0;0_20:0;0	PI	GPL	MEM	38	0	0	0	0.0014962	0	0
PI 18:0;0_20:1;0	PI	GPL	MEM	38	1	0	0	0	0	0
PI 18:0;0_20:2;0	PI	GPL	MEM	38	2	0	0	0.00141243	0	0
PI 18:0;0_22:0;0	PI	GPL	MEM	40	0	0	0	0.000745981	0	0
PI 18:0;0_24:0;0	PI	GPL	MEM	42	0	0	0	0	0	0
PI 18:0;0_26:0;0	PI	GPL	MEM	44	0	0	0	0	0	0
PI 18:1;0_18:1;0	PI	GPL	MEM	36	2	0	0.112132	0.00583829	0	0
PI 18:1;0_18:2;0	PI	GPL	MEM	36	3	0	0.182589	0.0184139	0	0
PI 18:1;0_20:0;0	PI	GPL	MEM	38	1	0	0	0	0	0
PI 18:1;0_20:1;0	PI	GPL	MEM	38	2	0	0	0.000256661	0	0
PI 18:1;0_24:0;0	PI	GPL	MEM	42	1	0	0.0130599	0.00459705	0	0
PI 18:1;0_24:1;0	PI	GPL	MEM	42	2	0	0	0.00115622	0	0
PI 18:1;0_26:0;0	PI	GPL	MEM	44	1	0	0.00955245	0.00341683	0	0
PI 18:2;0_18:2;0	PI	GPL	MEM	36	4	0	0.0470649	0.00895314	0	0
PI 18:2;0_20:0;0	PI	GPL	MEM	38	2	0	0	0.000364256	0	0
PI 18:2;0_24:0;0	PI	GPL	MEM	42	2	0	0.0468348	0.00605237	0	0
PI 18:2;0_26:0;0	PI	GPL	MEM	44	2	0	0.0384146	0.00498447	0	0
PS 10:0;0_12:0;0	PS	GPL	MEM	22	0	0	0	0.00313133	0	0.0047197
PS 10:0;0_14:0;0	PS	GPL	MEM	24	0	0	0.0173299	0.00302165	0.116184	0.00546103
PS 10:0;0_15:0;0	PS	GPL	MEM	25	0	0	0	0	0.00949505	0.00261748
PS 10:0;0_16:0;0	PS	GPL	MEM	26	0	0	0.618612	0.042469	2.08331	0.0429971
PS 10:0;0_17:0;0	PS	GPL	MEM	27	0	0	0.0148078	0.00440164	0.0368474	0.00238761
PS 10:0;0_18:0;0	PS	GPL	MEM	28	0	0	1.03481	0.114947	2.45929	0.0170905
PS 10:0;0_18:1;0	PS	GPL	MEM	28	1	0	0.0413027	0.00228778	0	0
PS 10:0;0_18:2;0	PS	GPL	MEM	28	2	0	0.00226211	0.000568107	0	0
PS 10:0;0_19:0;0	PS	GPL	MEM	29	0	0	0	0.00151168	0	0
PS 10:0;0_20:0;0	PS	GPL	MEM	30	0	0	0.00319275	0.000697686	0.0035832	0.000274264
PS 10:0;0_20:1;0	PS	GPL	MEM	30	1	0	0	0.00363156	0	0
PS 10:0;0_24:0;0	PS	GPL	MEM	34	0	0	0	0.000600144	0.00379209	0.000543639
PS 11:0;0_16:0;0	PS	GPL	MEM	27	0	0	0	0.0029774	0	0
PS 11:0;0_17:0;0	PS	GPL	MEM	28	0	0	0	0	0	0
PS 11:0;0_17:1;0	PS	GPL	MEM	28	1	0	0.00136072	7.44523e-05	0	0.00622423
PS 11:0;0_18:0;0	PS	GPL	MEM	29	0	0	0	0.00350167	0	0
PS 12:0;0_12:0;0	PS	GPL	MEM	24	0	0	0	0.000654573	0.00658233	0.000980787
PS 12:0;0_13:0;0	PS	GPL	MEM	25	0	0	0	0	0	0.000213315
PS 12:0;0_14:0;0	PS	GPL	MEM	26	0	0	0.00272036	0.000604831	0.00995612	0.000449495
PS 12:0;0_15:0;0	PS	GPL	MEM	27	0	0	0.00300672	0.000652357	0.00462477	0.000202521
PS 12:0;0_16:0;0	PS	GPL	MEM	28	0	0	0.179491	0.0135884	0.166515	0.00634625
PS 12:0;0_17:0;0	PS	GPL	MEM	29	0	0	0	0.00670799	0.0192053	0.00164827
PS 12:0;0_18:0;0	PS	GPL	MEM	30	0	0	0.224892	0.0228482	0.171866	0.00175319
PS 12:0;0_18:1;0	PS	GPL	MEM	30	1	0	0.0181262	0.00538627	0	0
PS 12:0;0_18:2;0	PS	GPL	MEM	30	2	0	0	0.00322629	0	0
PS 12:0;0_20:0;0	PS	GPL	MEM	32	0	0	0	0.000417514	0	0.000425193
PS 13:0;0_16:0;0	PS	GPL	MEM	29	0	0	0	0	0	0
PS 13:0;0_18:0;0	PS	GPL	MEM	31	0	0	0	0	0	0
PS 13:1;0_17:0;0	PS	GPL	MEM	30	1	0	0	0	0	0
PS 14:0;0_14:0;0	PS	GPL	MEM	28	0	0	0	0.000322921	0	0.00116671
PS 14:0;0_15:0;0	PS	GPL	MEM	29	0	0	0	0.000721666	0	0
PS 14:0;0_16:0;0	PS	GPL	MEM	30	0	0	0.0145487	0.000739587	0.0204172	0.00215146
PS 14:0;0_16:1;0	PS	GPL	MEM	30	1	0	0	0	0	0
PS 14:0;0_17:1;0	PS	GPL	MEM	31	1	0	0	0.000763777	0	0.000682757
PS 14:0;0_18:0;0	PS	GPL	MEM	32	0	0	0.0155251	0.00116621	0.0160082	0.0011547
PS 14:0;0_18:1;0	PS	GPL	MEM	32	1	0	0	0.0023526	0	0
PS 14:0;0_19:1;0	PS	GPL	MEM	33	1	0	0	0	0	0
PS 14:1;0_14:1;0	PS	GPL	MEM	28	2	0	0.00903692	0.00186916	0	0
PS 14:1;0_16:0;0	PS	GPL	MEM	30	1	0	0	0.00165297	0	0
PS 14:1;0_18:0;0	PS	GPL	MEM	32	1	0	0	0.00131636	0	0
PS 14:1;0_19:0;0	PS	GPL	MEM	33	1	0	0	0	0	0
PS 15:0;0_15:0;0	PS	GPL	MEM	30	0	0	0	0	0	0
PS 15:0;0_16:0;0	PS	GPL	MEM	31	0	0	0	0	0	0.00394481
PS 15:0;0_18:0;0	PS	GPL	MEM	33	0	0	0	0	0	0
PS 15:0;0_18:1;0	PS	GPL	MEM	33	1	0	0	0	0	0
PS 16:0;0_16:0;0	PS	GPL	MEM	32	0	0	0.00972532	0.00238664	0.0120342	0.00104402
PS 16:0;0_16:1;0	PS	GPL	MEM	32	1	0	0	0.00227869	0	0
PS 16:0;0_17:1;0	PS	GPL	MEM	33	1	0	0	0	0	0
PS 16:0;0_18:0;0	PS	GPL	MEM	34	0	0	0.0113546	0.00165555	0.015032	0.00215179
PS 16:0;0_18:1;0	PS	GPL	MEM	34	1	0	0.238187	0.0225162	0	0
PS 16:0;0_18:2;0	PS	GPL	MEM	34	2	0	0.442363	0.0891749	0	0
PS 16:0;0_20:1;0	PS	GPL	MEM	36	1	0	0	0	0	0
PS 16:1;0_17:0;0	PS	GPL	MEM	33	1	0	0	0	0	0
PS 16:1;0_18:0;0	PS	GPL	MEM	34	1	0	0	0.00334785	0	0
PS 16:1;0_18:1;0	PS	GPL	MEM	34	2	0	0	0.00467345	0	0
PS 17:0;0_17:0;0	PS	GPL	MEM	34	0	0	0.000352345	3.91569e-05	0.000513977	0.00016454
PS 17:0;0_17:1;0	PS	GPL	MEM	34	1	0	0	0.000283283	0	0
PS 17:0;0_18:1;0	PS	GPL	MEM	35	1	0	0	0	0	0
PS 17:0;0_18:2;0	PS	GPL	MEM	35	2	0	0.00486111	0.00207219	0	0
PS 17:1;0_18:1;0	PS	GPL	MEM	35	2	0	0.00325192	0.00038429	0	0
PS 17:1;0_19:2;0	PS	GPL	MEM	36	3	0	0.000789275	0.000253377	0	0
PS 18:0;0_18:1;0	PS	GPL	MEM	36	1	0	0.254596	0.00816811	0	0
PS 18:0;0_18:2;0	PS	GPL	MEM	36	2	0	0.347509	0.0979895	0	0
PS 18:1;0_18:1;0	PS	GPL	MEM	36	2	0	0.0371332	0.00192717	0	0
PS 18:1;0_18:2;0	PS	GPL	MEM	36	3	0	0.0663012	0.0121758	0	0
TAG 34:0;0	TAG	GL	STO	34	0	0	0.703816	0.107841	0	0
TAG 35:0;0	TAG	GL	STO	35	0	0	0	0.0118346	0	0
TAG 36:0;0	TAG	GL	STO	36	0	0	0.987337	0.192083	0.157339	0.0146361
TAG 36:1;0	TAG	GL	STO	36	1	0	0.221837	0.0287187	0	0
TAG 36:2;0	TAG	GL	STO	36	2	0	0	0	0	0
TAG 37:0;0	TAG	GL	STO	37	0	0	0.0327769	0.00559333	0	0
TAG 38:0;0	TAG	GL	STO	38	0	0	1.03766	0.205552	0.295531	0.028347
TAG 38:1;0	TAG	GL	STO	38	1	0	0.272179	0.0334581	0	0
TAG 38:2;0	TAG	GL	STO	38	2	0	0.116206	0.0269648	0	0
TAG 39:0;0	TAG	GL	STO	39	0	0	0.038811	0.00464943	0.0136642	0.00231131
TAG 39:1;0	TAG	GL	STO	39	1	0	0	0	0	0
TAG 40:0;0	TAG	GL	STO	40	0	0	1.06138	0.113943	0.543936	0.0471334
TAG 40:1;0	TAG	GL	STO	40	1	0	0.302532	0.0395901	0	0
TAG 40:2;0	TAG	GL	STO	40	2	0	0.174121	0.0404155	0	0
TAG 41:0;0	TAG	GL	STO	41	0	0	0.0680495	0.00497675	0.0366597	0.00503229
TAG 41:1;0	TAG	GL	STO	41	1	0	0.0120362	0.00127154	0	0
TAG 42:0;0	TAG	GL	STO	42	0	0	1.42618	0.0703934	0.822115	0.0877458
TAG 42:1;0	TAG	GL	STO	42	1	0	0.501957	0.0208438	0	0
TAG 42:2;0	TAG	GL	STO	42	2	0	0.378177	0.0755572	0	0
TAG 42:3;0	TAG	GL	STO	42	3	0	0	0	0	0
TAG 43:0;0	TAG	GL	STO	43	0	0	0.0627835	0.0107612	0.030193	0.00339755
TAG 43:1;0	TAG	GL	STO	43	1	0	0.0342592	0.00479586	0	0
TAG 43:2;0	TAG	GL	STO	43	2	0	0	0.0106931	0	0
TAG 44:0;0	TAG	GL	STO	44	0	0	1.50724	0.195299	0.966467	0.120032
TAG 44:1;0	TAG	GL	STO	44	1	0	1.16253	0.0347757	0	0.00816105
TAG 44:2;0	TAG	GL	STO	44	2	0	0.838464	0.130933	0	0
TAG 44:3;0	TAG	GL	STO	44	3	0	0	0.128233	0	0
TAG 45:0;0	TAG	GL	STO	45	0	0	0.030661	0.00748032	0.0138628	0.00438443
TAG 45:1;0	TAG	GL	STO	45	1	0	0	0.0139385	0	0
TAG 45:2;0	TAG	GL	STO	45	2	0	0	0	0	0
TAG 46:0;0	TAG	GL	STO	46	0	0	0.966325	0.244856	0.635708	0.0948203
TAG 46:1;0	TAG	GL	STO	46	1	0	1.11931	0.153218	0	0
TAG 46:2;0	TAG	GL	STO	46	2	0	1.08651	0.184496	0	0
TAG 46:3;0	TAG	GL	STO	46	3	0	0.438493	0.0594017	0	0
TAG 46:4;0	TAG	GL	STO	46	4	0	0.104428	0.0256271	0	0
TAG 47:0;0	TAG	GL	STO	47	0	0	0.0182418	0.00609753	0	0.00803342
TAG 47:1;0	TAG	GL	STO	47	1	0	0	0.0128206	0	0
TAG 47:2;0	TAG	GL	STO	47	2	0	0.0157317	0.00383757	0	0
TAG 48:0;0	TAG	GL	STO	48	0	0	0.237679	0.0477587	0.163378	0.021997
TAG 48:1;0	TAG	GL	STO	48	1	0	0.364379	0.0408799	0.129311	0.00494994
TAG 48:2;0	TAG	GL	STO	48	2	0	0.441067	0.0745532	0	0
TAG 48:3;0	TAG	GL	STO	48	3	0	0.222308	0.0366	0	0
TAG 48:4;0	TAG	GL	STO	48	4	0	0.0750572	0.0189249	0	0
TAG 49:0;0	TAG	GL	STO	49	0	0	0.0168628	0.00655311	0.0116742	0.00528372
TAG 49:1;0	TAG	GL	STO	49	1	0	0	0.0141712	0	0
TAG 49:2;0	TAG	GL	STO	49	2	0	0.0248415	0.00672082	0	0
TAG 50:0;0	TAG	GL	STO	50	0	0	0.245645	0.037632	0.180809	0.0190471
TAG 50:1;0	TAG	GL	STO	50	1	0	0.340328	0.0347294	0	0.0564602
TAG 50:2;0	TAG	GL	STO	50	2	0	0.520242	0.0576756	0	0
TAG 50:3;0	TAG	GL	STO	50	3	0	0.228941	0.0287764	0	0
TAG 50:4;0	TAG	GL	STO	50	4	0	0.0929827	0.0124728	0	0.0230192
TAG 51:1;0	TAG	GL	STO	51	1	0	0	0.0128861	0	0
TAG 51:2;0	TAG	GL	STO	51	2	0	0.0271931	0.0122156	0	0
TAG 51:3;0	TAG	GL	STO	51	3	0	0.0230292	0.00673251	0	0
TAG 52:0;0	TAG	GL	STO	52	0	0	0.278529	0.0639717	0.180573	0.0225454
TAG 52:1;0	TAG	GL	STO	52	1	0	0.26068	0.0519633	0	0
TAG 52:2;0	TAG	GL	STO	52	2	0	0.665784	0.138122	0	0
TAG 52:3;0	TAG	GL	STO	52	3	0	0.647234	0.066916	0	0
TAG 52:4;0	TAG	GL	STO	52	4	0	0.251549	0.0328357	0	0
TAG 52:5;0	TAG	GL	STO	52	5	0	0	0.00622715	0	0
TAG 53:1;0	TAG	GL	STO	53	1	0	0	0.00730269	0	0
TAG 53:2;0	TAG	GL	STO	53	2	0	0	0.0129776	0	0
TAG 53:3;0	TAG	GL	STO	53	3	0	0	0.00657365	0	0
TAG 54:0;0	TAG	GL	STO	54	0	0	0.107566	0.0265414	0.0856508	0.0166942
TAG 54:1;0	TAG	GL	STO	54	1	0	0	0.0608182	0	0
TAG 54:2;0	TAG	GL	STO	54	2	0	0.301381	0.0757398	0	0
TAG 54:3;0	TAG	GL	STO	54	3	0	0.497186	0.122132	0	0.022821
TAG 54:4;0	TAG	GL	STO	54	4	0	0.429835	0.0691951	0	0.00810795
TAG 54:5;0	TAG	GL	STO	54	5	0	0.21142	0.035747	0	0
TAG 54:6;0	TAG	GL	STO	54	6	0	0.0404053	0.0108104	0	0
TAG 55:2;0	TAG	GL	STO	55	2	0	0	0	0	0
TAG 56:0;0	TAG	GL	STO	56	0	0	0.0295595	0.00995277	0.0344853	0.00493669
TAG 56:1;0	TAG	GL	STO	56	1	0	0.0497847	0.00678277	0	0
TAG 56:2;0	TAG	GL	STO	56	2	0	0.0615052	0.0137746	0	0
TAG 56:3;0	TAG	GL	STO	56	3	0	0.0294607	0.00472097	0	0
TAG 56:4;0	TAG	GL	STO	56	4	0	0	0.00753884	0	0
TAG 57:1;0	TAG	GL	STO	57	1	0	0	0	0	0
TAG 58:0;0	TAG	GL	STO	58	0	0	0	0	0.0116118	0.0024604
TAG 58:1;0	TAG	GL	STO	58	1	0	0.0343159	0.00535518	0	0
TAG 58:2;0	TAG	GL	STO	58	2	0	0.0751014	0.0141578	0	0
TAG 58:3;0	TAG	GL	STO	58	3	0	0.0173639	0.00501156	0	0
TAG 58:4;0	TAG	GL	STO	58	4	0	0	0.005759	0	0
TAG 59:2;0	TAG	GL	STO	59	2	0	0	0	0	0
TAG 60:0;0	TAG	GL	STO	60	0	0	0	0	0	0
TAG 60:1;0	TAG	GL	STO	60	1	0	0	0	0	0
TAG 60:2;0	TAG	GL	STO	60	2	0	0.0824503	0.021235	0	0
TAG 60:3;0	TAG	GL	STO	60	3	0	0.0559536	0.00958737	0	0
TAG 60:4;0	TAG	GL	STO	60	4	0	0.0211421	0.00545764	0	0
